# Supplementary material for: SMRT Sequencing Revealed Mitogenome Characteristics and Mitogenome-Wide DNA Modification Pattern in Ophiocordyceps sinensis
Source: Front Microbiol. 2017 Jul 27;8:1422. doi: 10.3389/fmicb.2017.01422 (PMC5529405; doi:10.3389/fmicb.2017.01422)
Supplement: Supplementary file 4 [file Table_1.XLSX]

## Sheet: Sheet1
Table S1. List of the selected fungal species with published mt genomes
Order	Family	Genus	Organism	accession number	website
Hypocreales	Hypocreales incertae sedis	Acremonium	Acremonium chrysogenum	NC_023268.1	http://www.ncbi.nlm.nih.gov/nuccore/NC_023268.1
			Acremonium fuci	NC_029851	https://www.ncbi.nlm.nih.gov/nuccore/1016472806
	Cordycipitaceae	Beauveria	Beauveria bassiana	NC_010652.2	http://www.ncbi.nlm.nih.gov/nuccore/NC_010652.2
		Cordyceps	Cordyceps brongniartii	NC_011194	http://www.ncbi.nlm.nih.gov/nuccore/197935748
			Cordyceps militaris	NC_022834	http://www.ncbi.nlm.nih.gov/nuccore/558603421
		Lecanicillium	Lecanicillium saksenae	NC_028330.1	http://www.ncbi.nlm.nih.gov/nuccore/NC_028330.1
	Ophiocordycipitaceae	Ophiocordyceps	Ophiocordyceps sinensis	KY622006
		Hirsutella	Hirsutella minnesotensis	NC_027660.1	http://www.ncbi.nlm.nih.gov/nuccore/NC_027660.1
			Hirsutella rhossiliensis	NC_030164.1	https://www.ncbi.nlm.nih.gov/nuccore/1030177650
			Tolypocladium ophioglossoides	NC_031384.1	https://www.ncbi.nlm.nih.gov/nuccore/1079486683
	Hypocreaceae	Trichoderma	Hypocrea jecorina	NC_003388.	http://www.ncbi.nlm.nih.gov/nuccore/18496630/
			Hypomyces aurantius	NC_030206.1	https://www.ncbi.nlm.nih.gov/nuccore/1031916931
	Clavicipitaceae	Pochonia	Metacordyceps chlamydosporia	NC_022835.1	http://www.ncbi.nlm.nih.gov/nuccore/NC_022835.1
		Metarhizium	Metarhizium anisopliae	NC_008068.1	http://www.ncbi.nlm.nih.gov/nuccore/NC_008068.1
	Nectriaceae	Fusarium	Fusarium solani	NC_016680	http://www.ncbi.nlm.nih.gov/nuccore/NC_016680
			Fusarium graminearum	NC_009493	http://www.ncbi.nlm.nih.gov/nuccore/NC_009493
			Fusarium oxysporum	AY945289.1	http://www.ncbi.nlm.nih.gov/nuccore/AY945289.1
Glomerellales	Glomerellaceae	Colletotrichum	Colletotrichum acutatum	NC_027280.1	http://www.ncbi.nlm.nih.gov/nuccore/NC_027280.1
			Colletotrichum lupini	NC_029213.1	http://www.ncbi.nlm.nih.gov/nuccore/NC_029213.1
Eurotiales	Aspergillaceae	Penicillium	Penicillium nordicum	KR952336.1	https://www.ncbi.nlm.nih.gov/nuccore/KR952336.1
			Penicillium polonicum	KU530219.1	https://www.ncbi.nlm.nih.gov/nuccore/KU530219
