# Supplementary material for: SMRT Sequencing Revealed Mitogenome Characteristics and Mitogenome-Wide DNA Modification Pattern in Ophiocordyceps sinensis
Source: Front Microbiol. 2017 Jul 27;8:1422. doi: 10.3389/fmicb.2017.01422 (PMC5529405; doi:10.3389/fmicb.2017.01422)
Supplement: Supplementary file 5 [file Table_2.XLSX]

## Sheet: Sheet1
Table S2 ORFs identified in the O. sinensis mt genome
ORFs	Start	End	Length(bp)	location	Annotation	E-value	Accession	Start/Stop codons	Strand
ORF_1	1613	3202	1590	intron in rnl	Reverse transcriptase domain	6e-43	IPR000477	ATG,TAG	+
ORF_2	4410	4766	357	intron in rnl	GIY-YIG nuclease superfamily	7.7e-15	IPR000305	ATG,TAA	+
ORF_3	4797	5318	522	intron in rnl	-	-	-	ATG,TAA	-
ORF_4	5322	5648	327	intron in rnl	-	-	-	ATG,TAA	-
ORF_5	6836	8056	1221	intron in rnl	Homing endonuclease, LAGLIDADG/HNH	2.5e-25	IPR001982	ATG,TAG	+
ORF_6	9519	10436	918	intron in rnl	Homing endonuclease, LAGLIDADG/HNH	8.3e-27	IPR001982	ATG,TAA	+
ORF_7	12326	12823	498	intron in rnl	Homing endonuclease, LAGLIDADG/HNH	3e-15	IPR001982	ATG,TAA	+
ORF_8	20488	20907	420	intergenic	-	-	-	ATG,TAA	+
ORF_9	21604	21912	309	intergenic	-	-	-	ATG,TAG	+
ORF_10	30308	30943	636	intron in nad2	Homing endonuclease, LAGLIDADG/HNH	9.4e-10	IPR001982	ATG,TAG	+
ORF_11	31905	34109	2205	intron in nad2	Reverse transcriptase domain	8.1e-55	IPR000477	AAA,TAA	+
ORF_12	34405	35676	1272	intron in nad2	Homing endonuclease, LAGLIDADG/HNH	4.3e-27	IPR001982	AAA,TAA	+
ORF_13	37955	38383	429	intron in atp9	GIY-YIG nuclease superfamily	5.2e-11	IPR000305	ATG,TAG	+
ORF_14	40834	41739	906	intron in cox2	Homing endonuclease, LAGLIDADG/HNH	1.9e-24	IPR001982	ATG,TAA	+
ORF_15	41948	43246	1299	intron in cox2	Homing endonuclease, LAGLIDADG/HNH	8.3e-26	IPR001982	GTG,TAA	+
ORF_16	43362	44258	897	intron in cox2	GIY-YIG nuclease superfamily	2.6e-22	IPR000305	GTG,TAG	+
ORF_17	45424	45999	576	intron in cox2	Homing endonuclease, LAGLIDADG/HNH	6.5e-05	IPR001982	ATG,TAA	+
ORF_18	46181	46576	396	intron in cox2	Homing endonuclease, LAGLIDADG/HNH	3e-16	IPR001982	ATG,TAA	+
ORF_19	48989	49720	732	intron in cox2	-	-	-	ATG,TAA	+
ORF_20	51097	51696	600	intron in nad4L	Homing endonuclease, LAGLIDADG/HNH	3e-24	IPR001982	ATG,TAA	+
ORF_21	52393	53823	1431	intron in nad5	Homing endonuclease, LAGLIDADG/HNH	1.5e-20	IPR001982	GTG,TAG	+
ORF_22	54501	55226	726	intron in nad5	Homing endonuclease, LAGLIDADG	1.9e-25	IPR004860	ATG,TAA	+
ORF_23	58363	58704	342	intron in nad5	-	-	-	ATG,TAA	+
ORF_24	58999	60039	1041	intron in nad5	Homing endonuclease, LAGLIDADG/HNH	1.3e-15	IPR001982	ATG,TAA	+
ORF_25	61267	61827	561	intron in nad5	Homing endonuclease, LAGLIDADG/HNH	5.8e-28	IPR001982	ATG,TAG	+
ORF_26	62805	63308	504	intergenic	-	-	-	ATG,TAG	-
ORF_27	63315	63731	417	intergenic	-	-	-	ATG,TAG	+
ORF_28	64450	66846	2397	intron in cob	Reverse transcriptase domain	1.2e-52	IPR000477	GTA,TAA	+
ORF_29	67276	67698	423	intron in cob	Homing endonuclease, LAGLIDADG/HNH	7.3e-19	IPR001982	ATG,TAA	+
ORF_30	70761	72008	1248	intron in cob	-	-	-	ATG,TAA	+
ORF_31	73981	74691	711	intron in cob	Homing endonuclease, LAGLIDADG/HNH	2.5e-11	IPR001982	ATG,TAA	+
ORF_32	74877	75656	780	intron in cob	Homing endonuclease, LAGLIDADG/HNH	2.6e-12	IPR001982	ATA,TAG	+
ORF_33	75752	76357	606	intron in cob	Homing endonuclease, LAGLIDADG	4.8e-45	IPR004860	ATG,TAA	+
ORF_34	78451	79056	606	intron in cob	Intron encoded nuclease repeat	7.3e-09	IPR003647	ATG,TAA	+
ORF_35	80594	80971	378	intron in cox1	-	-	-	ATG,TAA	+
ORF_36	82136	82639	504	intron in cox1	Nuclease-associated modular DNA-binding 1	7e-09	IPR010896	ATG,TAA	+
ORF_37	83400	84209	810	intron in cox1	Homing endonuclease, LAGLIDADG/HNH	3.5e-12	IPR001982	ATG,TAG	+
ORF_38	84813	85751	939	intron in cox1	Homing endonuclease, LAGLIDADG/HNH	5.9e-23	IPR001982	AAG,TAA	+
ORF_39	87042	87434	393	intron in cox1	Homing endonuclease, LAGLIDADG/HNH	2.9e-11	IPR001982	ATG,TAA	+
ORF_40	87765	89168	1404	intron in cox1	Homing endonuclease, LAGLIDADG/HNH	1.1e-25	IPR001982	GTG,TAG	+
ORF_41	91132	92196	1065	intron in cox1	Homing endonuclease, LAGLIDADG/HNH	4.1e-19	IPR001982	GAA,TAA	+
ORF_42	92930	93898	969	intron in cox1	-	-	-	ATG,TAA	+
ORF_43	94682	95554	873	intron in cox1	Homing endonuclease, LAGLIDADG/HNH	1.5e-20	IPR001982	ATG,TAA	+
ORF_44	95855	96901	1047	intron in cox1	Homing endonuclease, LAGLIDADG/HNH	6.8e-18	IPR001982	TGT,TAA	+
ORF_45	96994	98001	1008	intron in cox1	Homing endonuclease, LAGLIDADG/HNH	1.7e-12	IPR001982	ATG,TAA	+
ORF_46	98844	100088	1245	intron in cox1	GIY-YIG nuclease superfamily	1.2e-18	IPR000305	ATA,TAA	+
ORF_47	100130	102493	2364	intron in cox1	Reverse transcriptase domain	2.4e-52	IPR000477	GTG,TAA	+
ORF_48	102619	103446	828	intron in cox1	Homing endonuclease, LAGLIDADG/HNH	7e-17	IPR001982	ATT,TAG	+
ORF_49	103625	104713	1089	intron in cox1	Homing endonuclease, LAGLIDADG/HNH	2.5e-22	IPR001982	ATG,TAA	+
ORF_50	105145	106341	1197	intron in cox1	Homing endonuclease, LAGLIDADG/HNH	1.4e-10	IPR001982	CAA,TAA	+
ORF_51	106367	107185	819	intron in cox1	-	-	-	ATG,TAA	+
ORF_52	107377	107961	585	intron in cox1	-	-	-	ATG,TAA	+
ORF_53	112085	112447	363	intron in nad1	Homing endonuclease, LAGLIDADG/HNH	2e-11	IPR001982	CGA,TAA	+
ORF_54	114117	114443	327	intron in nad1	Nuclease-associated modular DNA-binding 1	6.8e-07	IPR010896	ATG,TAA	+
ORF_55	115258	115776	519	intron in nad1	GIY-YIG nuclease superfamily	4.2e-05	IPR000305	ATA,TAG	+
ORF_56	116265	116591	327	intron in nad1	-	-	-	ATG,TAA	+
ORF_57	118140	118508	369	intron in nad1	GIY-YIG nuclease superfamily	1.8e-23	IPR000305	ATG,TAA	+
ORF_58	122496	122894	399	intron in nad1	Nuclease associated modular domain 3	5.6e-07	IPR003611	ATG,TAG	+
ORF_59	125664	126089	426	intergenic	-	-	-	ATG,TAA	+
ORF_60	127795	128859	1065	intron in atp6	Homing endonuclease, LAGLIDADG/HNH	1.4e-27	IPR001982	AAT,TAA	+
ORF_61	130560	131306	747	intron in atp6	GIY-YIG nuclease superfamily	7.1e-17	IPR000305	ATG,TAG	+
ORF_62	131464	131955	492	intron in atp6	Intron encoded nuclease repeat	5.7e-06	IPR003647	ATG,TAG	+
ORF_63	132024	133307	1284	intron in atp6	GIY-YIG nuclease superfamily	3.3e-20	IPR000305	ATG,TAA	+
ORF_64	133718	134959	1242	intergenic	-	-	-	ATG,TAA	+
ORF_65	137570	138517	948	intron in rns	Homing endonuclease, LAGLIDADG/HNH	6.2e-25	IPR001982	ATG,TAG	+
ORF_66	141457	142383	927	intergenic	-	-	-	ATG,TAA	+
ORF_67	144468	144911	444	intron in cox3	-	-	-	TTG,TAA	+
ORF_68	145252	145809	558	intron in cox3	Homing endonuclease, LAGLIDADG/HNH	3e-21	IPR001982	ATG,TAG	+
ORF_69	147085	147498	414	intergenic	-	-	-	ATG,TAA	+
ORF_70	147623	147961	339	intergenic	-	-	-	ATG,TAA	-
ORF_71	152710	154155	1446	intergenic	DNA-directed RNA polymerase, phage-type	8.9e-81	IPR002092	ATG,TAA	-
ORF_72	154459	155517	1059	intergenic	-	-	-	ATG,TAA	-
ORF_73	156153	156458	306	intergenic	-	-	-	ATG,TAA	+
