# Supplementary material for: SMRT Sequencing Revealed Mitogenome Characteristics and Mitogenome-Wide DNA Modification Pattern in Ophiocordyceps sinensis
Source: Front Microbiol. 2017 Jul 27;8:1422. doi: 10.3389/fmicb.2017.01422 (PMC5529405; doi:10.3389/fmicb.2017.01422)
Supplement: Supplementary file 6 [file Table_3.XLSX]

## Sheet: Sheet1
Table S3 Introns in the O. sinensis mt genome
Gene	Intron	Start	End	Length	Domain	E-value	Type	Identity	Similarity	Accession No.
rnl	Intron1	681	3621	2941	RT_G2	0	II	0.57	Pyronema omphalodes	YP_009240571.1
	Intron2	3826	5264	1439	GIY-YIG_SF	4e-87	IA-derived	0.7	Chrysoporthe cubensis	YP_009262167.1
	Intron3	5457	6698	1242	GIY-YIG_SF	6e-114	IA-derived	0.83	Cordyceps brongniartii	YP_002213592.1
	Intron4	6740	8095	1356	LAGLIDADG_1	3e-117	IC2	0.49	Chrysoporthe deuterocubensis	YP_009262136.1
	Intron5	8258	8779	522	-	-	-	-	-	-
	Intron6	9165	10508	1344	LAGLIDADG_1	1e-72	IC2	0.6	Chrysoporthe deuterocubensis	YP_009262122.1
	Intron7	10905	12995	2091	LAGLIDADG_1	8e-113	II	0.7	Chrysoporthe austroafricana	YP_009262060.1
	Intron8	14001	17870	3870	LAGLIDADG_1	0	IA	0.8	Hirsutella rhossiliensis	YP_009252423.1
nad2	Intron1	30284	31679	1396	LAGLIDADG_1	3e-76	IC2	0.39	Cryphonectria parasitica	AMX22266.1
	Intron2	31872	34209	2338	RT_G2	0	II	0.77	Epichloe festucae	YP_009327840.1
	Intron3	34405	35767	1363	LAGLIDADG_1	0	IC2	0.84	Fusarium culmorum CS7071	CDL73480.1
atp9	Intron1	37563	38632	1070	GIY-YIG_SF	7e-87	IA	0.72	Fusarium graminearum	YP_001249307.1
cox2	Intron1	38891	40303	1413	LAGLIDADG_1	2e-175	IC2	0.63	Trichoderma reesei	NP_570153.1
	Intron2	40331	41857	1527	LAGLIDADG_1	7e-123	IC2	0.61	Fusarium gerlachii	YP_009112042.1
	Intron3	41906	43250	1345	LAGLIDADG_1	2e-179	IC2	0.64	Ceratocystis cacaofunesta	YP_007507045.1
	Intron4	43356	44436	1081	GIY-YIG_SF	2e-141	IB	0.69	Epichloe festucae	YP_009327845.1
	Intron5	44761	47986	3226	LAGLIDADG_1	3e-59	IC2	0.67	Ceratocystis cacaofunesta	YP_007507049.1
	Intron6	48086	50029	1944	GIY-YIG_SF	2e-171	IC1	0.67	Fusarium pseudograminearum	CDL73286.1
nad4L	Intron1	50605	52110	1506	LAGLIDADG_1	5e-137	IC1	0.77	Nectria cinnabarina	YP_009255484.1
nad5	Intron1	52386	54343	1958	LAGLIDADG_1	1e-171	ID	0.6	Chrysoporthe austroafricana	YP_009262024.1
	Intron2	54522	57489	2968	LAGLIDADG_2	4e-67	ID	0.7	Annulohypoxylon stygium	YP_008964960.1
	Intron3	57774	58955	1182		0.11	ID	0.81	Fusarium culmorum	CDL73511.1
	Intron4	59004	60111	1108	LAGLIDADG_1	6e-93	IB	0.54	Ceratocystis cacaofunesta	YP_007507058.1
	Intron5	60506	61880	1375	LAGLIDADG_1	1e-92	IC2	0.49	Annulohypoxylon stygium	YP_008964973.1
cob	Intron1	64441	66966	2526	RT_G2	0	II	0.47	Cryphonectria parasitica	AMX22291.1
	Intron2	67071	69657	2587	LAGLIDADG_1	2e-111	IB	0.64	Annulohypoxylon stygium	YP_008964965.1
	Intron3	69848	73076	3229		0.0002	IC2/ID	0.79	Beauveria bassiana D1-5	KGQ02214.1
	Intron4	73121	74845	1725	LAGLIDADG_1	4e-161	IB	0.8	Bipolaris oryzae ATCC 44560	XP_007693977.1
	Intron5	74899	76937	2039	LAGLIDADG_2	0	IA	0.82	Epichloe typhina	YP_009327798.1
	Intron6	77271	79403	2133	GIY-YIG_SF	5e-87	IB	0.74	Chrysoporthe deuterocubensis	YP_009262078.1
cox1	Intron1	80599	83133	2535	GIY-YIG_SF	6e-133	IB	0.77	Fusarium pseudograminearum	CDL73351.1
	Intron2	83203	84706	1504	LAGLIDADG_1	9e-34	IB	0.34	Ganoderma meredithae	YP_009129958.1
	Intron3	84812	87655	2844	LAGLIDADG_1	4e-141	IB1-derived	0.72	Fusarium solani	YP_005088112.1
	Intron4	87763	91009	3247	LAGLIDADG_1	4e-80	IB	0.47	Chrysoporthe deuterocubensis	YP_009262136.1
	Intron5	91132	92303	1172	LAGLIDADG_1	0	IB	0.88	Epichloe typhina	YP_009327805.1
	Intron6	92398	94640	2243		9e-25	ID	0.53	Epichloe festucae	YP_009327867.1
	Intron7	94663	95718	1056	LAGLIDADG_1	2e-137	IB	0.73	Fusarium solani	YP_005088115.1
	Intron8	95855	96987	1133	LAGLIDADG_1	0	IB	0.8	Fusarium graminearum	YP_001249331.1
	Intron9	97021	98684	1664	LAGLIDADG_1	0	IB	0.85	Hirsutella rhossiliensis	YP_009252437.1
	Intron10	98842	100103	1262	GIY-YIG_SF	3e-168	IB	0.64	Sporothrix brasiliensis	KIH86266.1
	Intron11	100130	102609	2480	RT_G2	3e-128	II	0.41	Epichloe typhina	YP_009327790.1
	Intron12	102637	105129	2493	LAGLIDADG_1	2e-180	IB2-derived	0.73	Sclerotinia borealis	YP_009072340.1
	Intron13	105145	109086	3942	LAGLIDADG_1	5e-92	IB	0.48	Chrysoporthe austroafricana	YP_009261999.1
	Intron14	109258	110877	1620		3e-36	IB1-derived	0.59	Bipolaris victoriae FI3	XP_014550036.1
nad1	Intron1	112085	115233	3149	LAGLIDADG_1	8e-110	IA-derived	0.59	Podospora anserina	NP_074957.1
	Intron2	115256	117267	2012	GIY-YIG_SF	7e-71	IB	0.47	Ceratocystis cacaofunesta	YP_007507077.1
	Intron3	117490	121152	3663	GIY-YIG_SF	2e-59	IA-derived	0.5	Hypomyces aurantius	YP_009254025.1
	Intron4	121401	122911	1511	GIY-YIG_SF	9e-81	IB	0.63	Fusarium verticillioides	YP_005088227.1
atp6	Intron1	127794	129326	1533	LAGLIDADG_1	6e-178	IB	0.72	Annulohypoxylon stygium	YP_008964994.1
	Intron2	129555	133489	3935	GIY-YIG_SF	0	IC2	0.77	Sordaria macrospora k-hell	XP_003342404.1
rns	Intron1	136833	138857	2025	LAGLIDADG_1	8e-113	II	0.56	I-ltrwi Laglidadg Homing Endonuclease	4LQ0_A
cox3	Intron1	142934	144344	1411	LAGLIDADG_1	1e-59	IB	0.45	Chrysoporthe austroafricana	YP_009262045.1
	Intron2	144459	145958	1500	LAGLIDADG_1	9e-161	IC2	0.76	Sclerotinia sclerotiorum	AKQ53304.1
nad6	Intron1	148482	149258	777	-	-	-	-	-	-
