# Supplementary material for: SMRT Sequencing Revealed Mitogenome Characteristics and Mitogenome-Wide DNA Modification Pattern in Ophiocordyceps sinensis
Source: Front Microbiol. 2017 Jul 27;8:1422. doi: 10.3389/fmicb.2017.01422 (PMC5529405; doi:10.3389/fmicb.2017.01422)
Supplement: Supplementary file 7 [file Table_4.XLSX]

## Sheet: Sheet1
Table S4 Codon usage of 15 PCGs in the O.sinensis mt genome
Gene	Start	End	Length(bp)	Number of Introns	Intron length (bp)	Exon length (bp)	Coding sequence density	Start/Stop codons	Strand
rnl	1	19712	19712	8	14805	4907	0.2489	-	+
rps3	14881	16464	1584	0	0	1584	1	ATG,TAG	+
nad2	29906	36733	6828	3	5097	1731	0.2535	ATG,TAA	+
nad3	36734	37147	414	0	0	414	1	ATG,TAA	+
atp9	37382	38676	1295	1	1070	225	0.1737	GTG,TAA	+
cox2	38810	50128	11319	6	10536	783	0.0692	ATG,TAA	+
nad4L	50363	52138	1776	1	1506	270	0.152	ATG,TAA	+
nad5	52138	62723	10586	5	8591	1995	0.1885	ATG,TAA	+
cob	64342	79765	15424	6	14239	1185	0.0768	ATG,TAA	+
cox1	80387	111177	30791	14	29195	1596	0.0518	ATG,TAG	+
nad1	111941	123385	11445	4	10335	1110	0.1004	ATG,TAA	+
nad4	123751	125322	1572	0	0	1572	1	ATG,TAA	+
atp8	127221	127367	147	0	0	147	1	ATG,TAA	+
atp6	127453	133700	6248	2	5468	780	0.1248	ATG,TAA	+
rns	135867	139587	3721	2	2070	1651	0.4437	-	+
cox3	142715	146434	3720	2	2910	810	0.2177	GTG,TAG	+
nad6	148244	149731	1488	1	777	711	0.4489	ATG,TAA	+
