# Supplementary material for: SMRT Sequencing Revealed Mitogenome Characteristics and Mitogenome-Wide DNA Modification Pattern in Ophiocordyceps sinensis
Source: Front Microbiol. 2017 Jul 27;8:1422. doi: 10.3389/fmicb.2017.01422 (PMC5529405; doi:10.3389/fmicb.2017.01422)
Supplement: Supplementary file 8 [file Table_5.XLSX]

## Sheet: Sheet1
Table S5 Microsatellite DNA in O. sinensis mt genome
ID	SSR nr.	SSR type	SSR	size	start	end
scf7180000000002	1	c	(A)10tgaaaatt(A)10	28	1604	1631
scf7180000000002	2	p1	(A)10	10	11788	11797
scf7180000000002	3	p1	(A)11	11	13212	13222
scf7180000000002	4	p1	(A)11	11	14412	14422
scf7180000000002	5	p1	(A)11	11	21271	21281
scf7180000000002	6	p1	(A)10	10	23812	23821
scf7180000000002	7	p1	(A)10	10	27749	27758
scf7180000000002	8	p1	(A)12	12	28757	28768
scf7180000000002	9	p2	(TA)6	12	29398	29409
scf7180000000002	10	p1	(T)11	11	40292	40302
scf7180000000002	11	p1	(A)10	10	46575	46584
scf7180000000002	12	p1	(A)10	10	47914	47923
scf7180000000002	13	p1	(T)10	10	50152	50161
scf7180000000002	14	p1	(A)12	12	56285	56296
scf7180000000002	15	p1	(A)10	10	59257	59266
scf7180000000002	16	p2	(AT)6	12	80056	80067
scf7180000000002	17	p1	(T)10	10	86363	86372
scf7180000000002	18	p1	(A)10	10	91542	91551
scf7180000000002	19	p1	(T)11	11	94287	94297
scf7180000000002	20	p1	(A)10	10	107553	107562
scf7180000000002	21	p1	(A)11	11	109765	109775
scf7180000000002	22	p1	(A)10	10	110259	110268
scf7180000000002	23	p1	(A)10	10	113064	113073
scf7180000000002	24	p1	(A)10	10	113553	113562
scf7180000000002	25	p1	(T)10	10	116883	116892
scf7180000000002	26	p1	(T)10	10	117495	117504
scf7180000000002	27	c	(TGGTT)7tttcacatgctagaaacagcagaaataactaaaagaat(A)11tagcgaagctggctctaaaagatc(T)11	119	121537	121655
scf7180000000002	28	p5	(TTGGT)5	25	121946	121970
scf7180000000002	29	p1	(T)11	11	126010	126020
scf7180000000002	30	p1	(A)11	11	126153	126163
scf7180000000002	31	p1	(A)11	11	126648	126658
scf7180000000002	32	p1	(A)11	11	127005	127015
scf7180000000002	33	p1	(A)10	10	140381	140390
scf7180000000002	34	p1	(A)12	12	141232	141243
scf7180000000002	35	p5	(TGGTT)7	35	146549	146583
scf7180000000002	36	p1	(T)10	10	148742	148751
scf7180000000002	37	c	(T)13aattattttagttatttatgctgtttctgcgcagtcactgcgtagaaacagctaaagaataaaataat(A)10	91	151468	151558
scf7180000000002	38	p4	(GCAA)5	20	151927	151946
scf7180000000002	39	p5	(TTTTG)6	30	155422	155451
scf7180000000002	40	p1	(T)10	10	156126	156135
scf7180000000002	41	p1	(T)10	10	156288	156297
scf7180000000002	42	p1	(A)10	10	156473	156482
scf7180000000002	43	p1	(A)11	11	157123	157133
