# Supplementary material for: SMRT Sequencing Revealed Mitogenome Characteristics and Mitogenome-Wide DNA Modification Pattern in Ophiocordyceps sinensis
Source: Front Microbiol. 2017 Jul 27;8:1422. doi: 10.3389/fmicb.2017.01422 (PMC5529405; doi:10.3389/fmicb.2017.01422)
Supplement: Supplementary file 9 [file Table_6.XLSX]

## Sheet: Sheet1
Table S6 DNA base modification in O. sinensis mt genome
Seqid	Name of tool	Type modification type	start	end	score	strand	phase	Attributes
scf7180000000002	kinModCall	modified_base	30316	30316	21	-	.	coverage=18;context=TCCCCGGAGTTTGATAATTTTTCCCACATAGACGTCTACCC;IPDRatio=1.99
scf7180000000002	kinModCall	modified_base	30599	30599	27	-	.	coverage=48;context=TGTAGAATAAAGGCGCGAGTTCCTAATTTGGTTAGAAGGGT;IPDRatio=1.79
scf7180000000002	kinModCall	modified_base	30738	30738	21	-	.	coverage=52;context=ATAGAGGTTGAATTTTTCAACCTATACCTGTATTCTTTTTG;IPDRatio=2.23
scf7180000000002	kinModCall	modified_base	30828	30828	23	+	.	coverage=49;context=ATATTTCAATGTAGGAAAAATTTATACCGCTTCGCGCTTCG;IPDRatio=1.95
scf7180000000002	kinModCall	modified_base	31363	31363	22	+	.	coverage=64;context=TTGAATAGTGGTATAGTTAGAAAAGCAAATAATCGTAATAC;IPDRatio=1.50
scf7180000000002	kinModCall	modified_base	31428	31428	22	-	.	coverage=55;context=AAGAGGATAAAAAAGGTATAATTGTATAACGAAGATCTTGT;IPDRatio=1.67
scf7180000000002	kinModCall	modified_base	31454	31454	25	+	.	coverage=66;context=CTTTTTTATCCTCTTTTAGGAGTTAAAAATTTTGATCTAGA;IPDRatio=1.69
scf7180000000002	kinModCall	modified_base	31595	31595	21	-	.	coverage=55;context=ACTAATTATATAAAATGACTCAGCAAATAGTATTATTCTTT;IPDRatio=1.70
scf7180000000002	kinModCall	modified_base	31599	31599	22	+	.	coverage=63;context=AATAATACTATTTGCTGAGTCATTTTATATAATTAGTATAT;IPDRatio=1.49
scf7180000000002	kinModCall	modified_base	31621	31621	24	+	.	coverage=64;context=TTTTATATAATTAGTATATAGATAACTAAATAGAAAAGGTG;IPDRatio=1.62
scf7180000000002	kinModCall	modified_base	31760	31760	22	+	.	coverage=63;context=TCTATATTTTTAGCTATTGAATTGCAAAGTTATGGATTATA;IPDRatio=1.56
scf7180000000002	kinModCall	modified_base	32005	32005	23	-	.	coverage=64;context=CTAGATTTATCAGATTTCGTCCTTCCCCACCTTTTGACAGA;IPDRatio=1.70
scf7180000000002	kinModCall	modified_base	32024	32024	22	+	.	coverage=68;context=GGACGAAATCTGATAAATCTAGTGACCCATCGAGCCGAGCC;IPDRatio=1.61
scf7180000000002	kinModCall	modified_base	32061	32061	22	-	.	coverage=66;context=TAAATAGGGTTCAAGCAGTTTAGCTTTACTCATAGACGGCT;IPDRatio=1.74
scf7180000000002	kinModCall	modified_base	32387	32387	23	+	.	coverage=74;context=TCCAGTACAGTATCAACTGACGGTTTTGGTAAACTACAGAA;IPDRatio=1.53
scf7180000000002	kinModCall	modified_base	32518	32518	22	+	.	coverage=58;context=TTACCATAAATTAAAAAGTAAGCCAGGTAACATGACTCCGG;IPDRatio=1.49
scf7180000000002	kinModCall	modified_base	32639	32639	26	+	.	coverage=59;context=CAATTCCACCCTGGAAGAAGAATATACATACCAAAAGCTAA;IPDRatio=1.90
scf7180000000002	kinModCall	modified_base	32652	32652	23	-	.	coverage=70;context=ACGTTGACCTCCGTTAGCTTTTGGTATGTATATTCTTCTTC;IPDRatio=1.68
scf7180000000002	kinModCall	modified_base	32675	32675	28	-	.	coverage=69;context=CTTGGAGGGGCTATAGTCAATGGACGTTGACCTCCGTTAGC;IPDRatio=1.65
scf7180000000002	kinModCall	modified_base	32814	32814	23	-	.	coverage=74;context=CATTACGAATTTCTGTCTAGCACTTTTTAATGCAGAATGAC;IPDRatio=1.44
scf7180000000002	kinModCall	modified_base	32838	32838	24	-	.	coverage=68;context=GTCTCCTTCTATAAATCATTTGGCCATTACGAATTTCTGTC;IPDRatio=1.48
scf7180000000002	kinModCall	modified_base	32898	32898	24	+	.	coverage=67;context=AAATAGATCATAATAAGCTGATGAATGTCTTGAACGAAAGA;IPDRatio=2.05
scf7180000000002	kinModCall	modified_base	32989	32989	24	-	.	coverage=76;context=TTCCTGCTACGGAGTGTGAGTAAGTTCTGAACTCCATGTAA;IPDRatio=1.62
scf7180000000002	kinModCall	modified_base	33017	33017	23	-	.	coverage=72;context=ATGGGGCTAATTATTGAACCTTGAGGTCTTCCTGCTACGGA;IPDRatio=1.73
scf7180000000002	kinModCall	modified_base	33056	33056	21	-	.	coverage=78;context=ATAAATACGTCGAGTTTATTAAGAAAGATATTTGCCAATAT;IPDRatio=1.55
scf7180000000002	kinModCall	modified_base	33163	33163	25	-	.	coverage=76;context=ATTTCTCCTTCACAGTTTTGGCTCTTTCCTTTTTTCGGGAC;IPDRatio=1.58
scf7180000000002	kinModCall	modified_base	33186	33186	28	+	.	coverage=72;context=AAACTGTGAAGGAGAAATTAAATTTACAAAGAGTTTTACGG;IPDRatio=1.70
scf7180000000002	kinModCall	modified_base	33214	33214	22	+	.	coverage=63;context=AAGAGTTTTACGGCTGATCCCATCTAAACTAGATATCGACC;IPDRatio=1.48
scf7180000000002	kinModCall	modified_base	33325	33325	21	+	.	coverage=70;context=AGATAGTGTAAATCTTATGTTAAATATTAAGGTGTTTTTAA;IPDRatio=1.62
scf7180000000002	kinModCall	modified_base	33403	33403	21	+	.	coverage=72;context=CAAAATAACCAACGCCAAGACAGAACACGCTGAATTCCTAT;IPDRatio=1.50
scf7180000000002	kinModCall	modified_base	33592	33592	25	+	.	coverage=75;context=ATACCCAAAATTTATCTGAATGCAAGAATCTAAAGATGCTA;IPDRatio=1.64
scf7180000000002	kinModCall	m6A	33641	33641	30	+	.	coverage=76;context=TTATACAACTCAGTTTATAGAGGTATAATTCAATATTATCG;IPDRatio=2.02;frac=0.397;fracLow=0.201;fracUp=0.577;identificationQv=11
scf7180000000002	kinModCall	m4C	33651	33651	25	+	.	coverage=76;context=CAGTTTATAGAGGTATAATTCAATATTATCGTTTCGCAGAT;IPDRatio=1.66;frac=1.000;fracLow=0.572;fracUp=1.000;identificationQv=9
scf7180000000002	kinModCall	modified_base	33683	33683	21	+	.	coverage=72;context=TTCGCAGATAATTTTAATGGATTATCAGCAAAAGTACACTA;IPDRatio=1.52
scf7180000000002	kinModCall	modified_base	33700	33700	21	+	.	coverage=77;context=TGGATTATCAGCAAAAGTACACTATATATTGAAAGAATCTT;IPDRatio=1.64
scf7180000000002	kinModCall	modified_base	33705	33705	26	+	.	coverage=75;context=TATCAGCAAAAGTACACTATATATTGAAAGAATCTTGTGCA;IPDRatio=1.62
scf7180000000002	kinModCall	modified_base	33734	33734	24	+	.	coverage=70;context=GAATCTTGTGCAAGACTTCTAGCAGCCAAATACAAAGCTGG;IPDRatio=1.53
scf7180000000002	kinModCall	modified_base	33926	33926	21	-	.	coverage=89;context=GAATCACATAGAACACAGGTAAGTCCTTCCAAAGAAGCTTT;IPDRatio=1.46
scf7180000000002	kinModCall	modified_base	33948	33948	21	-	.	coverage=89;context=GTGCATCTCCACTCTGTAGCTAGAATCACATAGAACACAGG;IPDRatio=1.51
scf7180000000002	kinModCall	modified_base	34367	34367	21	-	.	coverage=87;context=ATGGTGCAGCTGAAACTTTAAATAAAAATCCTATAGTAAAT;IPDRatio=1.50
scf7180000000002	kinModCall	modified_base	34379	34379	29	-	.	coverage=90;context=ATCAAAAATGAAATGGTGCAGCTGAAACTTTAAATAAAAAT;IPDRatio=1.57
scf7180000000002	kinModCall	modified_base	34728	34728	22	-	.	coverage=91;context=TGTCTTTGAATAATTTGGTTAGAAGGGATTTTAACTTGATA;IPDRatio=1.42
scf7180000000002	kinModCall	modified_base	34732	34732	22	-	.	coverage=90;context=AAGTTGTCTTTGAATAATTTGGTTAGAAGGGATTTTAACTT;IPDRatio=1.54
scf7180000000002	kinModCall	modified_base	35031	35031	24	+	.	coverage=89;context=TGTTTAGATCAAATTATAACAAAAGTAATACCTCATTTTGA;IPDRatio=1.47
scf7180000000002	kinModCall	modified_base	35371	35371	21	-	.	coverage=77;context=AATGTGTTGAGTTACTACAAAAAGTAATACTACACGACTTC;IPDRatio=1.57
scf7180000000002	kinModCall	modified_base	35378	35378	21	+	.	coverage=89;context=TGTAGTATTACTTTTTGTAGTAACTCAACACATTAGAGATG;IPDRatio=1.51
scf7180000000002	kinModCall	modified_base	35398	35398	21	+	.	coverage=89;context=TAACTCAACACATTAGAGATGAATTACTATTGAAAAGTTTA;IPDRatio=1.63
scf7180000000002	kinModCall	modified_base	35400	35400	22	+	.	coverage=82;context=ACTCAACACATTAGAGATGAATTACTATTGAAAAGTTTAGT;IPDRatio=1.47
scf7180000000002	kinModCall	modified_base	35550	35550	22	-	.	coverage=84;context=GCTCAATCTTCAAAATCCTTAGATTTAACGCCAACAACAGG;IPDRatio=1.49
scf7180000000002	kinModCall	modified_base	35551	35551	25	+	.	coverage=92;context=CTGTTGTTGGCGTTAAATCTAAGGATTTTGAAGATTGAGCT;IPDRatio=1.55
scf7180000000002	kinModCall	modified_base	35556	35556	21	-	.	coverage=72;context=ACTTTAGCTCAATCTTCAAAATCCTTAGATTTAACGCCAAC;IPDRatio=1.52
scf7180000000002	kinModCall	modified_base	35562	35562	28	+	.	coverage=87;context=GTTAAATCTAAGGATTTTGAAGATTGAGCTAAAGTAGCAAA;IPDRatio=1.64
scf7180000000002	kinModCall	modified_base	35579	35579	30	-	.	coverage=87;context=TTTTGGTTTGTATCATTTTTGCTACTTTAGCTCAATCTTCA;IPDRatio=1.66
scf7180000000002	kinModCall	modified_base	35757	35757	21	-	.	coverage=88;context=CATAAACGTCCATATGATGACGGTTAAATTTATCGTCCAAA;IPDRatio=1.54
scf7180000000002	kinModCall	modified_base	36242	36242	27	-	.	coverage=85;context=TAAACTTAAAGCTAAAACAGGATTTATATAAAAATAACCTT;IPDRatio=1.72
scf7180000000002	kinModCall	modified_base	36272	36272	23	-	.	coverage=88;context=TACACCTACAAATGAAAAAATAGTAATAGCTAAACTTAAAG;IPDRatio=1.53
scf7180000000002	kinModCall	modified_base	36381	36381	24	-	.	coverage=84;context=CAGCACCTATAACACTAGTTAATATAGCGATTAAAGATAAG;IPDRatio=1.67
scf7180000000002	kinModCall	modified_base	36413	36413	21	+	.	coverage=85;context=TAGGTGCTGTATACTATTTAAGTATAGTAAAAGAAATGTTT;IPDRatio=1.72
scf7180000000002	kinModCall	modified_base	36519	36519	24	+	.	coverage=96;context=AAGAAGAGGTGAGGTAAGCTCGGCTATTATGAATAAAACAA;IPDRatio=1.50
scf7180000000002	kinModCall	modified_base	36609	36609	21	-	.	coverage=84;context=AAGATATAGGACTCGATATAGCTATATTATTATATTTAAAG;IPDRatio=1.66
scf7180000000002	kinModCall	modified_base	36687	36687	26	-	.	coverage=79;context=ATATGGTACCCATGCTTAGCCATTCTTTATTAAAAAATAAA;IPDRatio=1.57
scf7180000000002	kinModCall	m4C	36698	36698	25	-	.	coverage=85;context=AATTTGTACCAATATGGTACCCATGCTTAGCCATTCTTTAT;IPDRatio=1.73;frac=0.381;fracLow=0.121;fracUp=0.567;identificationQv=12
scf7180000000002	kinModCall	modified_base	36748	36748	22	-	.	coverage=80;context=GACACAACAATAAAAATAAAAGTCATACTACTCATTTAACC;IPDRatio=1.58
scf7180000000002	kinModCall	modified_base	36749	36749	24	-	.	coverage=83;context=TGACACAACAATAAAAATAAAAGTCATACTACTCATTTAAC;IPDRatio=1.52
scf7180000000002	kinModCall	modified_base	36773	36773	27	+	.	coverage=98;context=TTTTTATTGTTGTGTCAATATTAACAATATTATTTTTAGCT;IPDRatio=1.52
scf7180000000002	kinModCall	modified_base	36844	36844	25	-	.	coverage=87;context=CTATGAAATCCACACTCAAATATAGAGTATTTCTCTTGGTA;IPDRatio=1.51
scf7180000000002	kinModCall	modified_base	36856	36856	27	+	.	coverage=94;context=TACTCTATATTTGAGTGTGGATTTCATAGTTTTTTAGGGCA;IPDRatio=1.53
scf7180000000002	kinModCall	modified_base	36891	36891	22	-	.	coverage=90;context=AAATAAAGAATTTTACTCCAAATTGAGTTCTATTTTGCCCT;IPDRatio=1.50
scf7180000000002	kinModCall	modified_base	36902	36902	24	-	.	coverage=80;context=TACTAAAGCAAAAATAAAGAATTTTACTCCAAATTGAGTTC;IPDRatio=1.55
scf7180000000002	kinModCall	modified_base	36903	36903	21	+	.	coverage=94;context=AACTCAATTTGGAGTAAAATTCTTTATTTTTGCTTTAGTAT;IPDRatio=1.45
scf7180000000002	kinModCall	modified_base	36904	36904	27	-	.	coverage=86;context=TATACTAAAGCAAAAATAAAGAATTTTACTCCAAATTGAGT;IPDRatio=1.62
scf7180000000002	kinModCall	modified_base	36905	36905	29	-	.	coverage=87;context=ATATACTAAAGCAAAAATAAAGAATTTTACTCCAAATTGAG;IPDRatio=1.72
scf7180000000002	kinModCall	modified_base	36906	36906	21	-	.	coverage=87;context=GATATACTAAAGCAAAAATAAAGAATTTTACTCCAAATTGA;IPDRatio=1.43
scf7180000000002	kinModCall	modified_base	36908	36908	27	-	.	coverage=87;context=TAGATATACTAAAGCAAAAATAAAGAATTTTACTCCAAATT;IPDRatio=1.74
scf7180000000002	kinModCall	modified_base	36914	36914	26	+	.	coverage=98;context=GAGTAAAATTCTTTATTTTTGCTTTAGTATATCTATTATTA;IPDRatio=1.57
scf7180000000002	kinModCall	modified_base	36921	36921	33	-	.	coverage=88;context=CTAAATCTAATAATAGATATACTAAAGCAAAAATAAAGAAT;IPDRatio=1.77
scf7180000000002	kinModCall	modified_base	36937	36937	26	+	.	coverage=100;context=TTAGTATATCTATTATTAGATTTAGAAATCCTGGTAATTTA;IPDRatio=1.63
scf7180000000002	kinModCall	modified_base	36942	36942	26	-	.	coverage=83;context=AAGGATAAATTACCAGGATTTCTAAATCTAATAATAGATAT;IPDRatio=1.67
scf7180000000002	kinModCall	modified_base	37014	37014	24	-	.	coverage=81;context=CAGTAATAATACCTATAAATATAAGTACTATTATTAAACCA;IPDRatio=1.53
scf7180000000002	kinModCall	modified_base	37015	37015	22	-	.	coverage=88;context=GCAGTAATAATACCTATAAATATAAGTACTATTATTAAACC;IPDRatio=1.40
scf7180000000002	kinModCall	modified_base	37017	37017	23	-	.	coverage=86;context=CTGCAGTAATAATACCTATAAATATAAGTACTATTATTAAA;IPDRatio=1.55
scf7180000000002	kinModCall	modified_base	37082	37082	21	-	.	coverage=90;context=ACAATAATTAAAAGATTGTCTACTATCTATTTTTAATGCAT;IPDRatio=1.45
scf7180000000002	kinModCall	modified_base	37101	37101	21	-	.	coverage=88;context=CAAATTTATTTGATTTATAACAATAATTAAAAGATTGTCTA;IPDRatio=1.60
scf7180000000002	kinModCall	modified_base	37301	37301	27	+	.	coverage=100;context=CATACTTCGTCAGCAGCCCTGAGCTCAGAAATAAAAAATAA;IPDRatio=1.54
scf7180000000002	kinModCall	modified_base	37303	37303	21	+	.	coverage=98;context=TACTTCGTCAGCAGCCCTGAGCTCAGAAATAAAAAATAAGA;IPDRatio=1.44
scf7180000000002	kinModCall	modified_base	37342	37342	29	+	.	coverage=100;context=GACTTTTTAGGGGCAAAGTAGGTATAGAGACTTTATGTTAG;IPDRatio=1.66
scf7180000000002	kinModCall	modified_base	37349	37349	32	-	.	coverage=92;context=AATCTCTCTAACATAAAGTCTCTATACCTACTTTGCCCCTA;IPDRatio=1.95
scf7180000000002	kinModCall	modified_base	37434	37434	23	-	.	coverage=95;context=CTATTCCTACTCCTGCACCTAAGACACCCACTGTTGCCAAC;IPDRatio=1.55
scf7180000000002	kinModCall	modified_base	37488	37488	27	-	.	coverage=95;context=TTTTTAATGAAGGGTTTCTAGCTACACCTATTATTAAACAC;IPDRatio=1.64
scf7180000000002	kinModCall	modified_base	37577	37577	22	+	.	coverage=99;context=CTGCGTTAAGTGAATAGCGTAGTATAAAGAGGGTGAATTGC;IPDRatio=1.67
scf7180000000002	kinModCall	modified_base	37813	37813	25	+	.	coverage=105;context=GTATATACGGCATTTATTATGTTTAAAACACTAACTTTCTA;IPDRatio=1.54
scf7180000000002	kinModCall	modified_base	37814	37814	24	+	.	coverage=106;context=TATATACGGCATTTATTATGTTTAAAACACTAACTTTCTAT;IPDRatio=1.55
scf7180000000002	kinModCall	modified_base	37822	37822	23	+	.	coverage=104;context=GCATTTATTATGTTTAAAACACTAACTTTCTATAGATCTAT;IPDRatio=1.46
scf7180000000002	kinModCall	modified_base	37824	37824	30	+	.	coverage=104;context=ATTTATTATGTTTAAAACACTAACTTTCTATAGATCTATAT;IPDRatio=1.61
scf7180000000002	kinModCall	modified_base	37945	37945	29	-	.	coverage=97;context=TATATCCCCATTTTTTTTAGCCCATTATTTTAAATACGTAT;IPDRatio=1.85
scf7180000000002	kinModCall	modified_base	37981	37981	21	+	.	coverage=99;context=ATATATTGTTGAGAAAATAAAATCAATAACAAAATGTATGT;IPDRatio=1.42
scf7180000000002	kinModCall	modified_base	38164	38164	24	+	.	coverage=102;context=AATTCTGAAAATCTTATTATGTGTGAACAGAAATGAATAGA;IPDRatio=1.73
scf7180000000002	kinModCall	modified_base	38205	38205	24	+	.	coverage=93;context=TTTGATAAACCCTGCATATAATACTAATCCTATAGCAGGTA;IPDRatio=1.50
scf7180000000002	kinModCall	modified_base	38551	38551	23	+	.	coverage=107;context=TCTTATTAAGAAGAGAAGGCTCTGAACTAAGTAAAGGTTTA;IPDRatio=1.52
scf7180000000002	kinModCall	modified_base	38738	38738	26	+	.	coverage=103;context=GTATATGGAGGAGGGTAGGTTAGGTATCTTATTTTATAATA;IPDRatio=1.84
scf7180000000002	kinModCall	modified_base	38860	38860	27	+	.	coverage=109;context=TTAGACGCGCCTAGCGCTTGAGGTTTATATTTCCAAGATAG;IPDRatio=1.54
scf7180000000002	kinModCall	modified_base	38864	38864	31	+	.	coverage=112;context=ACGCGCCTAGCGCTTGAGGTTTATATTTCCAAGATAGCGCT;IPDRatio=1.64
scf7180000000002	kinModCall	modified_base	38871	38871	28	-	.	coverage=108;context=GAGGAGTAGCGCTATCTTGGAAATATAAACCTCAAGCGCTA;IPDRatio=1.52
scf7180000000002	kinModCall	modified_base	38929	38929	21	+	.	coverage=105;context=AAATCATTAATGGGGATTAAACTGCCAAATTCCGGAAAAGA;IPDRatio=1.58
scf7180000000002	kinModCall	modified_base	38932	38932	27	+	.	coverage=112;context=TCATTAATGGGGATTAAACTGCCAAATTCCGGAAAAGACCT;IPDRatio=1.52
scf7180000000002	kinModCall	modified_base	38958	38958	23	-	.	coverage=98;context=AACTATAGCTTGGTACTTGAAGTTCTAGGTCTTTTCCGGAA;IPDRatio=1.66
scf7180000000002	kinModCall	modified_base	39456	39456	21	-	.	coverage=94;context=CTGCTGATACTTCACTTTGAACATATACTTTGCCGACACCA;IPDRatio=1.52
scf7180000000002	kinModCall	modified_base	39775	39775	22	+	.	coverage=105;context=AGATGGCTTACTGGATTTACTAGCGGGTAAGGTTCCTTTAT;IPDRatio=1.63
scf7180000000002	kinModCall	modified_base	40175	40175	23	-	.	coverage=106;context=GAGGCCAGCTTTGCAGCAGGCCCCTACCCATACTACAATGC;IPDRatio=1.59
scf7180000000002	kinModCall	modified_base	40360	40360	21	-	.	coverage=109;context=TACTAGAGCTTTAGGATATCCCCGTAGTTTGGCTCTTATAC;IPDRatio=1.51
scf7180000000002	kinModCall	modified_base	40640	40640	25	+	.	coverage=102;context=CTGAGAAATCAGTTTTTGAGATGAATATTTATATTACTCTA;IPDRatio=1.63
scf7180000000002	kinModCall	modified_base	40685	40685	22	-	.	coverage=100;context=TTATCTATAAATAAGTATAAATACTATTTATACTTATTTTT;IPDRatio=1.48
scf7180000000002	kinModCall	modified_base	40721	40721	29	-	.	coverage=106;context=TTATTGAATACCTCCGCGTTTTTATGGTATAAATAATTATC;IPDRatio=1.59
scf7180000000002	kinModCall	modified_base	40726	40726	24	+	.	coverage=112;context=TTATTTATACCATAAAAACGCGGAGGTATTCAATAAGAGTT;IPDRatio=1.56
scf7180000000002	kinModCall	modified_base	40834	40834	22	-	.	coverage=103;context=ATTAGTTTGAATATTTTCCATATATTTATCTAATACTATAT;IPDRatio=1.51
scf7180000000002	kinModCall	modified_base	40915	40915	22	-	.	coverage=113;context=TTTAGGATTTTTACCTATAGCAAAATGAAAACAGCCTTCGC;IPDRatio=1.50
scf7180000000002	kinModCall	modified_base	41043	41043	21	-	.	coverage=114;context=ACTATATATTTTTTTACTTTCAAAACACCTATGCCTCCAAA;IPDRatio=1.39
scf7180000000002	kinModCall	modified_base	41319	41319	21	-	.	coverage=99;context=GGATTGAATTTTTCAGGTAAAGTAACTAAAGGAACAGTTTT;IPDRatio=1.51
scf7180000000002	kinModCall	modified_base	41345	41345	24	+	.	coverage=116;context=TGAAAAATTCAATCCTTATTGAGTAGCTGGGTTTACAGATG;IPDRatio=1.45
scf7180000000002	kinModCall	modified_base	41359	41359	24	+	.	coverage=112;context=CTTATTGAGTAGCTGGGTTTACAGATGCTGAAGGTTGTTTT;IPDRatio=1.43
scf7180000000002	kinModCall	modified_base	41365	41365	26	+	.	coverage=117;context=GAGTAGCTGGGTTTACAGATGCTGAAGGTTGTTTTTTCGTA;IPDRatio=1.50
scf7180000000002	kinModCall	modified_base	41422	41422	26	-	.	coverage=113;context=GTGTTGAGTAAGTTGAAAACCCAATACAAGATTTCTACCTT;IPDRatio=1.65
scf7180000000002	kinModCall	modified_base	41581	41581	21	-	.	coverage=114;context=TTTAGACCCTAGAATAGAATATTTTTCATAAAATGGAATAA;IPDRatio=1.46
scf7180000000002	kinModCall	modified_base	41749	41749	21	-	.	coverage=98;context=ATCATAATTGATATATGTATTGAGAAATAATTATATATTAT;IPDRatio=1.43
scf7180000000002	kinModCall	modified_base	41780	41780	21	+	.	coverage=96;context=CAATTATGATTACAGCTAGCCATATTTACTATTATTAGAAT;IPDRatio=1.40
scf7180000000002	kinModCall	modified_base	41826	41826	21	-	.	coverage=109;context=ATAACTTAAAAGTTATTTTTTGTAGTATCTTTAACTTTGAG;IPDRatio=1.62
scf7180000000002	kinModCall	modified_base	41897	41897	21	-	.	coverage=112;context=AGAGTAGAGTATTCATCCTACACTAAATAAGATTAACACTA;IPDRatio=1.41
scf7180000000002	kinModCall	modified_base	42019	42019	21	-	.	coverage=113;context=TTTCACATATTACTTGGTATCAGAAGCTTTAGGAGTTCCCC;IPDRatio=1.44
scf7180000000002	kinModCall	m4C	42050	42050	27	-	.	coverage=101;context=ACCTGAATCGTTACTTCAGCCGTTAATATGTTTTCACATAT;IPDRatio=1.65;frac=0.919;fracLow=0.545;fracUp=1.000;identificationQv=4
scf7180000000002	kinModCall	modified_base	42113	42113	30	-	.	coverage=112;context=TACAACTGACTTAGATTCGCGATTGTCCATTTTGTTTTCAC;IPDRatio=1.60
scf7180000000002	kinModCall	modified_base	42208	42208	21	-	.	coverage=111;context=TCGAAATCTGTCAGAGTACCCCTTAAACAAGAACTAAATTT;IPDRatio=1.46
scf7180000000002	kinModCall	modified_base	42300	42300	22	-	.	coverage=116;context=AAGCCGGACTAGCTCAGACATTAGTCCTAGGTGAAGCAGTA;IPDRatio=1.43
scf7180000000002	kinModCall	modified_base	42325	42325	24	+	.	coverage=113;context=TGAGCTAGTCCGGCTTTGGCTGGTGGAAATAAAATAGATAA;IPDRatio=1.54
scf7180000000002	kinModCall	modified_base	42365	42365	34	+	.	coverage=112;context=ATCTTGAATTTAATAGCGCAGCTACTAAAATGAATCCTTGA;IPDRatio=1.70
scf7180000000002	kinModCall	modified_base	42399	42399	26	-	.	coverage=110;context=AAGAACCTTCTCCATCAGAAAATCCTGTTAAAAATCAAGGA;IPDRatio=1.53
scf7180000000002	kinModCall	modified_base	42430	42430	24	-	.	coverage=108;context=GTCTTATTAGTTTTTTGTATATAAAGGATAAAAGAACCTTC;IPDRatio=1.42
scf7180000000002	kinModCall	modified_base	42443	42443	25	-	.	coverage=111;context=TCAACCTATCTTAGTCTTATTAGTTTTTTGTATATAAAGGA;IPDRatio=1.47
scf7180000000002	kinModCall	m6A	42687	42687	34	-	.	coverage=111;context=CTTTATTTCTTATAATTTCGAACGCAGACTTAAATAGTAAG;IPDRatio=1.60;frac=0.124;fracLow=0.015;fracUp=0.241;identificationQv=7
scf7180000000002	kinModCall	modified_base	43411	43411	25	-	.	coverage=111;context=TATAAATACGTATAAAACTACGAGAATTTACATTGTGTCAC;IPDRatio=1.54
scf7180000000002	kinModCall	modified_base	43436	43436	47	-	.	coverage=107;context=ACAGGGTTATTAACTAACGAAGTACTATAAATACGTATAAA;IPDRatio=2.56
scf7180000000002	kinModCall	modified_base	43747	43747	25	-	.	coverage=112;context=CAAAGTAATGTTGTTCTCTAGAAAGCAAATCAGAAATTTCA;IPDRatio=1.61
scf7180000000002	kinModCall	modified_base	43749	43749	25	-	.	coverage=111;context=ATCAAAGTAATGTTGTTCTCTAGAAAGCAAATCAGAAATTT;IPDRatio=1.50
scf7180000000002	kinModCall	modified_base	43751	43751	25	-	.	coverage=111;context=TTATCAAAGTAATGTTGTTCTCTAGAAAGCAAATCAGAAAT;IPDRatio=1.55
scf7180000000002	kinModCall	modified_base	43766	43766	29	-	.	coverage=111;context=TATTCCGGATTTAATTTATCAAAGTAATGTTGTTCTCTAGA;IPDRatio=1.58
scf7180000000002	kinModCall	modified_base	43814	43814	22	+	.	coverage=106;context=CTAAAAGTAGCTGGAAGTTCCCTTGATCATAAACACTCCGA;IPDRatio=1.50
scf7180000000002	kinModCall	modified_base	43910	43910	21	-	.	coverage=108;context=ATTTTAGTTTCTTCTGAGGCAGTACGACCGAATAAAGCTGA;IPDRatio=1.65
scf7180000000002	kinModCall	modified_base	44131	44131	22	+	.	coverage=108;context=ATCTGAAGGATTTAAATTGATAGGTAGTTTTGTTTCAGCTA;IPDRatio=1.55
scf7180000000002	kinModCall	modified_base	44160	44160	34	+	.	coverage=113;context=TTGTTTCAGCTAGAAGAGCTGGAAAATTTTTAGATATAAGT;IPDRatio=1.69
scf7180000000002	kinModCall	modified_base	44184	44184	30	+	.	coverage=107;context=AATTTTTAGATATAAGTGGAAGTACTATTATAAGATATAAA;IPDRatio=1.84
scf7180000000002	kinModCall	modified_base	44228	44228	27	+	.	coverage=106;context=TCAGGGGAAATCTTCAAAGAGAAATATAAATTTTCAGGTTC;IPDRatio=1.52
scf7180000000002	kinModCall	modified_base	44296	44296	24	-	.	coverage=111;context=ACTTAAGGCTTTAGAAGTTTCCAGCATATAGTGAAATTTTA;IPDRatio=1.60
scf7180000000002	kinModCall	modified_base	44596	44596	23	+	.	coverage=108;context=ATTGAAGTTACCAGTATCCTGATTTTTTAGATTCTAATGAA;IPDRatio=1.48
scf7180000000002	kinModCall	modified_base	44893	44893	24	+	.	coverage=100;context=ATCACTCAGGTATAGTAAGAAGACTAATGATTATTTGAAAA;IPDRatio=1.64
scf7180000000002	kinModCall	modified_base	44956	44956	22	-	.	coverage=104;context=TCGTTGCTCTTTTACACATTATCTTAGATAAGAGGTGATTT;IPDRatio=1.46
scf7180000000002	kinModCall	modified_base	45111	45111	30	-	.	coverage=104;context=TACGCAAGCTCCTAATTTATTTTATACTAAAAGAGAGCTTG;IPDRatio=1.75
scf7180000000002	kinModCall	modified_base	45120	45120	29	+	.	coverage=100;context=TTTTAGTATAAAATAAATTAGGAGCTTGCGTAGCCTTCGCC;IPDRatio=1.59
scf7180000000002	kinModCall	modified_base	45174	45174	24	-	.	coverage=114;context=GTTTGTTTGTTAATAACTTAGAAAGGCTATTGTGCTAACTT;IPDRatio=1.44
scf7180000000002	kinModCall	modified_base	45187	45187	23	-	.	coverage=100;context=TATATTTTTTTGGGTTTGTTTGTTAATAACTTAGAAAGGCT;IPDRatio=1.50
scf7180000000002	kinModCall	modified_base	45521	45521	21	+	.	coverage=103;context=TTCAAAATTCAATACGTCTATTAGGAACTATTCAAAATTAA;IPDRatio=1.38
scf7180000000002	kinModCall	modified_base	45730	45730	35	+	.	coverage=95;context=CTAAACAGCTATTAAGAGGAGGTAATTACCAAAAGAGATTG;IPDRatio=3.56
scf7180000000002	kinModCall	modified_base	45821	45821	31	+	.	coverage=97;context=GGGCCATAGTACTTTTAGTAAAGGTTATAAAGATCATGAGG;IPDRatio=1.63
scf7180000000002	kinModCall	modified_base	45822	45822	25	+	.	coverage=89;context=GGCCATAGTACTTTTAGTAAAGGTTATAAAGATCATGAGGG;IPDRatio=1.57
scf7180000000002	kinModCall	modified_base	45840	45840	24	-	.	coverage=93;context=CTAAATCAATCCATAAAACCCTCATGATCTTTATAACCTTT;IPDRatio=1.62
scf7180000000002	kinModCall	modified_base	45875	45875	21	-	.	coverage=108;context=TTATGTAAAAACAACCTTCTGCATCTGAAAATCCTCTAAAT;IPDRatio=1.44
scf7180000000002	kinModCall	modified_base	45883	45883	26	+	.	coverage=97;context=GATTTTCAGATGCAGAAGGTTGTTTTTACATAAGTAAAATC;IPDRatio=1.74
scf7180000000002	kinModCall	modified_base	45890	45890	29	+	.	coverage=101;context=AGATGCAGAAGGTTGTTTTTACATAAGTAAAATCTTTTTTT;IPDRatio=1.47
scf7180000000002	kinModCall	modified_base	45923	45923	32	+	.	coverage=98;context=CTTTTTTTGCTTTAAAATTAAGTTGCATTTGGACGACATTG;IPDRatio=1.63
scf7180000000002	kinModCall	modified_base	45924	45924	21	+	.	coverage=102;context=TTTTTTTGCTTTAAAATTAAGTTGCATTTGGACGACATTGA;IPDRatio=1.41
scf7180000000002	kinModCall	modified_base	45951	45951	27	+	.	coverage=104;context=TTGGACGACATTGAAGTGTTACATCGTATTCAAAAAAAATT;IPDRatio=1.52
scf7180000000002	kinModCall	modified_base	46563	46563	24	+	.	coverage=100;context=TGATTACCTAGATTGAAAAACAGTGAGTCAATAAAAAAAAA;IPDRatio=1.58
scf7180000000002	kinModCall	m6A	46658	46658	37	+	.	coverage=97;context=CAAATGAATAAATCGAGACTATCGACTAATGATAGCGTAAA;IPDRatio=2.07;frac=0.357;fracLow=0.201;fracUp=0.511;identificationQv=5
scf7180000000002	kinModCall	modified_base	46700	46700	26	+	.	coverage=97;context=GTAGACAGATCTCTTGTTTATCAAGAGGGAGGTAAAAAAAC;IPDRatio=1.51
scf7180000000002	kinModCall	modified_base	46750	46750	21	+	.	coverage=90;context=GACGATCCAATATTGAAGTAAAACCTGATGGTAGAATTTGA;IPDRatio=1.48
scf7180000000002	kinModCall	modified_base	46773	46773	22	-	.	coverage=103;context=AAATATCTCTGATTAGATCTAATTCAAATTCTACCATCAGG;IPDRatio=1.49
scf7180000000002	kinModCall	modified_base	46862	46862	23	-	.	coverage=100;context=AAAATTCTCCGCATTGAGTCAAGGTATCGAAATATTTTAAA;IPDRatio=1.64
scf7180000000002	kinModCall	modified_base	46875	46875	26	-	.	coverage=104;context=TATGAAATCCCTAAAAATTCTCCGCATTGAGTCAAGGTATC;IPDRatio=1.56
scf7180000000002	kinModCall	modified_base	46887	46887	30	+	.	coverage=86;context=CAATGCGGAGAATTTTTAGGGATTTCATATAAAAAAGTCTC;IPDRatio=1.66
scf7180000000002	kinModCall	modified_base	46897	46897	27	+	.	coverage=100;context=AATTTTTAGGGATTTCATATAAAAAAGTCTCGTTATTGATA;IPDRatio=1.50
scf7180000000002	kinModCall	modified_base	46934	46934	23	-	.	coverage=103;context=GTATATTATCGACAATAATAGCCTCCTGGTTATTTTTTATC;IPDRatio=1.47
scf7180000000002	kinModCall	modified_base	47142	47142	21	-	.	coverage=99;context=ATTTAAATGTTTAAAAGTAAAGTATTGATCTAGTCTTCTGG;IPDRatio=1.66
scf7180000000002	kinModCall	modified_base	47156	47156	25	+	.	coverage=95;context=CAATACTTTACTTTTAAACATTTAAATCAAGAGAACTCCGG;IPDRatio=1.55
scf7180000000002	kinModCall	modified_base	47173	47173	21	-	.	coverage=101;context=TAAAAGGTAGCAATTTCCCGGAGTTCTCTTGATTTAAATGT;IPDRatio=1.46
scf7180000000002	kinModCall	modified_base	47241	47241	28	-	.	coverage=95;context=ATCAGAAGAAAGCGTAGCCGGCATGACAAAAATTTCTAAAC;IPDRatio=1.71
scf7180000000002	kinModCall	modified_base	47367	47367	22	+	.	coverage=95;context=ACCAGGGGTGCTTCGCATAAAATTTATTTATATGATTTAGA;IPDRatio=1.49
scf7180000000002	kinModCall	modified_base	47578	47578	21	+	.	coverage=88;context=CTGAATTAGCTAGTTTAATTTCAGAGAAAAAAACGTTATTT;IPDRatio=1.52
scf7180000000002	kinModCall	modified_base	47642	47642	22	+	.	coverage=94;context=ATTTAGCCTACCTGTTATTGTAAAAGAGATTGGAACGCTGC;IPDRatio=1.57
scf7180000000002	kinModCall	modified_base	47695	47695	21	+	.	coverage=93;context=TAAAATTTTCGAGTATTATAGAGATAATAAAACACTTTAAA;IPDRatio=1.65
scf7180000000002	kinModCall	modified_base	47803	47803	22	-	.	coverage=112;context=CCTTATGATATGCGTTTAACTCTATTTTATAAATATATAGT;IPDRatio=1.49
scf7180000000002	kinModCall	modified_base	47870	47870	23	+	.	coverage=95;context=TTGCCTGCACCAAGTGCATGTATGTTTCACCAACAGCGCTT;IPDRatio=1.50
scf7180000000002	kinModCall	modified_base	47870	47870	28	-	.	coverage=110;context=AAGCGCTGTTGGTGAAACATACATGCACTTGGTGCAGGCAA;IPDRatio=1.59
scf7180000000002	kinModCall	modified_base	47882	47882	22	+	.	coverage=86;context=AGTGCATGTATGTTTCACCAACAGCGCTTCTGATAAGGGTA;IPDRatio=1.58
scf7180000000002	kinModCall	modified_base	47942	47942	24	+	.	coverage=97;context=AATCGCGAAGCATGCTTGCGCCTATATGCAGAGAAAGGTTA;IPDRatio=1.61
scf7180000000002	kinModCall	modified_base	48117	48117	21	+	.	coverage=92;context=GCCATAACTGTAGTGAACCTATGGTTAAAAATCATCAAATT;IPDRatio=1.53
scf7180000000002	kinModCall	modified_base	48348	48348	29	+	.	coverage=90;context=AATGCTTAAGATATAGTCAGCCCCTACTTGAAAGAGTGCAG;IPDRatio=1.82
scf7180000000002	kinModCall	modified_base	48423	48423	23	+	.	coverage=91;context=ATATATATTAATTCTATATGATTAATTATATTTAGGGATCT;IPDRatio=1.45
scf7180000000002	kinModCall	modified_base	48609	48609	21	-	.	coverage=96;context=TTAAAGATATAGCAGCTATAGAACCCAATCCAACACGTTTA;IPDRatio=1.43
scf7180000000002	kinModCall	modified_base	48634	48634	27	-	.	coverage=105;context=GATCTGCTTGAGCTAAAACATCTAGTTAAAGATATAGCAGC;IPDRatio=1.64
scf7180000000002	kinModCall	modified_base	48652	48652	23	+	.	coverage=93;context=AGATGTTTTAGCTCAAGCAGATCTTTTAATTCAATTAGACC;IPDRatio=1.46
scf7180000000002	kinModCall	modified_base	49114	49114	21	+	.	coverage=84;context=AGTAATAAATTTAGTAATCAAGACTCTTTAATATTAGAACA;IPDRatio=1.42
scf7180000000002	kinModCall	modified_base	49614	49614	24	-	.	coverage=111;context=TATGAAATACTTTTTCATCTTTTATATATTTAGTTAGAGTG;IPDRatio=1.57
scf7180000000002	kinModCall	modified_base	49621	49621	21	-	.	coverage=108;context=AAGAAATTATGAAATACTTTTTCATCTTTTATATATTTAGT;IPDRatio=1.48
scf7180000000002	kinModCall	modified_base	49756	49756	23	-	.	coverage=113;context=CTAGTATAGGTTTATTTTTTTTAATTAATTTTTAATGAATC;IPDRatio=1.44
scf7180000000002	kinModCall	modified_base	49965	49965	21	-	.	coverage=114;context=TTAGTGTTATAATATACTAGTAGGAAAAAATATTTTCTGCG;IPDRatio=1.42
scf7180000000002	kinModCall	modified_base	49972	49972	25	-	.	coverage=105;context=TCTTAAATTAGTGTTATAATATACTAGTAGGAAAAAATATT;IPDRatio=1.64
scf7180000000002	kinModCall	modified_base	49975	49975	29	-	.	coverage=108;context=ACTTCTTAAATTAGTGTTATAATATACTAGTAGGAAAAAAT;IPDRatio=1.90
scf7180000000002	kinModCall	modified_base	50076	50076	21	-	.	coverage=114;context=CTATATTTACAGATTCTATTACTATAGGCATAGAACTGTGT;IPDRatio=1.50
scf7180000000002	kinModCall	m6A	50156	50156	27	-	.	coverage=101;context=AATACCCAAGCCAGCAAAAAAAAAATACTAAATAGACATTA;IPDRatio=1.51;frac=0.172;fracLow=0.061;fracUp=0.288;identificationQv=7
scf7180000000002	kinModCall	modified_base	50161	50161	21	+	.	coverage=93;context=TCTATTTAGTATTTTTTTTTTGCTGGCTTGGGTATTTTTCC;IPDRatio=1.56
scf7180000000002	kinModCall	modified_base	50169	50169	22	-	.	coverage=115;context=TGCGCGAGGGAAAAATACCCAAGCCAGCAAAAAAAAAATAC;IPDRatio=1.47
scf7180000000002	kinModCall	m4C	50187	50187	39	-	.	coverage=117;context=CCCTTTTAGTTATGAGCTTGCGCGAGGGAAAAATACCCAAG;IPDRatio=1.83;frac=0.472;fracLow=0.265;fracUp=0.634;identificationQv=24
scf7180000000002	kinModCall	m6A	50384	50384	39	-	.	coverage=104;context=TCCTAAGATTCCTATTAAAAAAAGTACTAAGGTTAAACTCA;IPDRatio=1.79;frac=0.290;fracLow=0.158;fracUp=0.456;identificationQv=3
scf7180000000002	kinModCall	modified_base	50423	50423	31	+	.	coverage=96;context=GATTCGTATTTAATAGAAAAAATATAATATTAATGCTTATT;IPDRatio=1.66
scf7180000000002	kinModCall	modified_base	50645	50645	24	+	.	coverage=94;context=TATCCTTTAGCTGTTATAAGTTCCCAATAAGACCTTTAAAT;IPDRatio=1.52
scf7180000000002	kinModCall	modified_base	50712	50712	22	+	.	coverage=95;context=TAGCCACTCTTTAAGTGGCTCAGTAAGAATAGGAATAAAAA;IPDRatio=1.51
scf7180000000002	kinModCall	modified_base	51102	51102	22	+	.	coverage=98;context=GAAATTATTAAGTTAATGTTAGAAAAAGAACATAGCACTTT;IPDRatio=1.42
scf7180000000002	kinModCall	modified_base	51221	51221	25	-	.	coverage=111;context=CAATATCACGGCTACTATTTACTTTTACTGGTGTACTAAGA;IPDRatio=1.54
scf7180000000002	kinModCall	modified_base	51254	51254	22	+	.	coverage=102;context=TGATATTGTTACGTTAACTAAAGAATGAATGGCTGGATTTG;IPDRatio=1.41
scf7180000000002	kinModCall	modified_base	51258	51258	21	+	.	coverage=96;context=ATTGTTACGTTAACTAAAGAATGAATGGCTGGATTTGCTAC;IPDRatio=1.58
scf7180000000002	kinModCall	modified_base	51339	51339	25	+	.	coverage=103;context=ACTAAAAGTGGTATAGCCACTTCATTACGTTTTTCTATAGC;IPDRatio=1.55
scf7180000000002	kinModCall	modified_base	51376	51376	24	-	.	coverage=111;context=AAAACTTTCTAATAAAAATAAATCTCTCATATCCTGAGCTA;IPDRatio=1.46
scf7180000000002	kinModCall	modified_base	51498	51498	25	-	.	coverage=106;context=ATATTATCTTTATCAAAAAAAGGAATTATATGGTTCACTAT;IPDRatio=1.67
scf7180000000002	kinModCall	modified_base	51619	51619	21	+	.	coverage=81;context=ACGGAGTAGCCTTGAAAAAAATTTTGTCCTTAAAGGGTGCT;IPDRatio=1.48
scf7180000000002	kinModCall	modified_base	51775	51775	25	-	.	coverage=115;context=TTTGTCTTTAAGACTTTCCCGCAATTTGAAGGTTTTGCCTT;IPDRatio=1.47
scf7180000000002	kinModCall	modified_base	52463	52463	23	-	.	coverage=112;context=CATCTGTACTTCGTTTATTGACAAAAATCACCTTATACAGT;IPDRatio=1.44
scf7180000000002	kinModCall	modified_base	52493	52493	21	-	.	coverage=111;context=TATTTAAATGAGCTGAATGAAGAAAATCGCCATCTGTACTT;IPDRatio=1.48
scf7180000000002	kinModCall	modified_base	52511	52511	23	-	.	coverage=115;context=ATTTATTGACGGATTTAGTATTTAAATGAGCTGAATGAAGA;IPDRatio=1.43
scf7180000000002	kinModCall	modified_base	52520	52520	23	-	.	coverage=105;context=TATTGAGATATTTATTGACGGATTTAGTATTTAAATGAGCT;IPDRatio=1.57
scf7180000000002	kinModCall	modified_base	52660	52660	24	-	.	coverage=111;context=TTTATCTTTTTTTAATGTAGGATTTATACAAAAATTTGATT;IPDRatio=1.54
scf7180000000002	kinModCall	modified_base	52697	52697	25	-	.	coverage=111;context=CTATCTTAAACATGAAAGAAAAACTAGAGATCGTTACTTTA;IPDRatio=1.48
scf7180000000002	kinModCall	modified_base	52734	52734	22	-	.	coverage=112;context=AGATAATTTAAAACACCTATATCGTCTTTATGTAATGCTAT;IPDRatio=1.49
scf7180000000002	kinModCall	modified_base	52808	52808	27	-	.	coverage=104;context=CTTGCCTATCTGTAACATTAAATATACATTCATTCTTATAT;IPDRatio=1.61
scf7180000000002	kinModCall	modified_base	52820	52820	25	-	.	coverage=112;context=ATAATTTTACCCCTTGCCTATCTGTAACATTAAATATACAT;IPDRatio=1.65
scf7180000000002	kinModCall	modified_base	53124	53124	27	+	.	coverage=103;context=AATTTAACACCCGTTTTTTGTATAGAAATAACTCAAGTACA;IPDRatio=1.77
scf7180000000002	kinModCall	modified_base	53173	53173	21	+	.	coverage=102;context=TTTTACTTAAAATAAAGGAATTTTTAGAGAGGTCTCTAGCT;IPDRatio=1.46
scf7180000000002	kinModCall	modified_base	53185	53185	21	-	.	coverage=113;context=ATATGTATCAAAAGCTAGAGACCTCTCTAAAAATTCCTTTA;IPDRatio=1.43
scf7180000000002	kinModCall	modified_base	53217	53217	26	-	.	coverage=106;context=ATAGTAGAAGAGTTTTTTAATTTATACATACTATATGTATC;IPDRatio=1.77
scf7180000000002	kinModCall	modified_base	53330	53330	21	-	.	coverage=108;context=ATGACATATCATCTAAAAAAGGTACCAAATAATTATTTAAA;IPDRatio=1.62
scf7180000000002	kinModCall	modified_base	53476	53476	25	+	.	coverage=97;context=TATCCTACACGATGAATAATTACCGTTTATCTACTAATACA;IPDRatio=1.63
scf7180000000002	kinModCall	modified_base	53768	53768	28	+	.	coverage=110;context=CTGTGATGATGTAGAACATTGAGTTTTACTTAATAACTATA;IPDRatio=1.54
scf7180000000002	kinModCall	modified_base	53799	53799	23	+	.	coverage=103;context=AATAACTATAAAGTTCGAAGAGTAGCAGTATTTAGCCTTAG;IPDRatio=1.74
scf7180000000002	kinModCall	modified_base	53829	53829	25	+	.	coverage=101;context=TTTAGCCTTAGATAGTAGTATTTATACTAACCTTTAAGATT;IPDRatio=1.61
scf7180000000002	kinModCall	modified_base	53938	53938	22	-	.	coverage=105;context=TATCCCTCTGGATTTGTTGAATAATTGTTTTTTGTGCTTAT;IPDRatio=1.48
scf7180000000002	kinModCall	modified_base	54241	54241	22	-	.	coverage=115;context=AATAGAAATAAAGGTAGTTAAATATACCTTTAGGAGTTTAT;IPDRatio=1.47
scf7180000000002	kinModCall	modified_base	54514	54514	26	+	.	coverage=97;context=CCTGTTGATGTTTGTAGGGTGAGAAGGTTACATTAATAGCC;IPDRatio=1.66
scf7180000000002	kinModCall	modified_base	54709	54709	26	+	.	coverage=93;context=TAGCGGCAATATAGAATATTTAATGCAATTTTATAATTATT;IPDRatio=1.62
scf7180000000002	kinModCall	modified_base	54713	54713	23	-	.	coverage=105;context=TTTAAATAATTATAAAATTGCATTAAATATTCTATATTGCC;IPDRatio=1.54
scf7180000000002	kinModCall	modified_base	54742	54742	21	-	.	coverage=109;context=GTTTTTTTGATTTACAATATCCTATACTATTTAAATAATTA;IPDRatio=1.58
scf7180000000002	kinModCall	modified_base	54793	54793	21	-	.	coverage=112;context=TAATATAATATAATATTTTATTCTTTTTAGAAATTACTTTA;IPDRatio=1.42
scf7180000000002	kinModCall	modified_base	54898	54898	22	+	.	coverage=104;context=AAAAACTATACCTTCGAATTTAAAAGAGTATTTAACTCCTT;IPDRatio=1.44
scf7180000000002	kinModCall	modified_base	54930	54930	22	+	.	coverage=108;context=TAACTCCTTTATCTCTTAGTACATGATATTTAGATAATACA;IPDRatio=1.46
scf7180000000002	kinModCall	modified_base	55117	55117	24	+	.	coverage=109;context=TAAAAGTATAGATAATTTTAGTAAGACAGTAAAGCCTTATA;IPDRatio=1.47
scf7180000000002	kinModCall	modified_base	55129	55129	31	+	.	coverage=102;context=TAATTTTAGTAAGACAGTAAAGCCTTATATTTCTTATTCTC;IPDRatio=1.69
scf7180000000002	kinModCall	modified_base	55519	55519	22	+	.	coverage=113;context=ATTTATCCTGTCAGCATAAATAACTAAAAGAATAAAAAATA;IPDRatio=1.41
scf7180000000002	kinModCall	modified_base	55768	55768	26	-	.	coverage=112;context=AGCGCGAAGCGCGAAGCGCGAAGCGGTGTGCTACTTCTGAT;IPDRatio=1.53
scf7180000000002	kinModCall	modified_base	55812	55812	27	+	.	coverage=118;context=CGCTTCGCACAAAAAATTAAAATTTAAATTTAAATTTAAAT;IPDRatio=1.52
scf7180000000002	kinModCall	modified_base	55819	55819	27	+	.	coverage=102;context=CACAAAAAATTAAAATTTAAATTTAAATTTAAATTTAAATC;IPDRatio=1.52
scf7180000000002	kinModCall	modified_base	55825	55825	23	+	.	coverage=106;context=AAATTAAAATTTAAATTTAAATTTAAATTTAAATCGCTGCT;IPDRatio=1.45
scf7180000000002	kinModCall	modified_base	55827	55827	27	-	.	coverage=122;context=TAAGCAGCGATTTAAATTTAAATTTAAATTTAAATTTTAAT;IPDRatio=1.55
scf7180000000002	kinModCall	modified_base	55829	55829	23	+	.	coverage=117;context=TAAAATTTAAATTTAAATTTAAATTTAAATCGCTGCTTACT;IPDRatio=1.48
scf7180000000002	kinModCall	modified_base	55830	55830	26	+	.	coverage=115;context=AAAATTTAAATTTAAATTTAAATTTAAATCGCTGCTTACTT;IPDRatio=1.55
scf7180000000002	kinModCall	modified_base	55913	55913	24	-	.	coverage=120;context=TGCATCTTTCACTATTTTTTTTAATTATTTTATTATTTCTA;IPDRatio=1.53
scf7180000000002	kinModCall	modified_base	56045	56045	22	-	.	coverage=112;context=TGTTAAGGAAGAATAATTATAGTAGTAACTAAATCTTTTAG;IPDRatio=1.49
scf7180000000002	kinModCall	modified_base	56222	56222	22	-	.	coverage=119;context=AAGTCTTCGTAGAAACAGCCAGAAAATAATTAAAAAAAATT;IPDRatio=1.46
scf7180000000002	kinModCall	modified_base	56307	56307	25	+	.	coverage=117;context=AAAAAAAAAATAGCGTAGCAGCCACTGAATATAATATATTA;IPDRatio=1.50
scf7180000000002	kinModCall	modified_base	56372	56372	22	-	.	coverage=114;context=ACCACTTCGTATAAAAAAATCTGCAGCAAGCTAAAGCTAGC;IPDRatio=1.45
scf7180000000002	kinModCall	modified_base	56392	56392	41	+	.	coverage=113;context=GATTTTTTTATACGAAGTGGTGTAACACTACGTAGAAAAAA;IPDRatio=2.08
scf7180000000002	kinModCall	modified_base	56392	56392	23	-	.	coverage=113;context=TTTTTTCTACGTAGTGTTACACCACTTCGTATAAAAAAATC;IPDRatio=1.49
scf7180000000002	kinModCall	modified_base	56668	56668	27	-	.	coverage=117;context=AAAGCTTCTGCCGTTTTTCGTATAGAATTATAAACTAAAGT;IPDRatio=1.83
scf7180000000002	kinModCall	modified_base	56736	56736	21	+	.	coverage=114;context=TAATGAAAAGGTACAAAAAGAGAGAGAAATAACTATACCAT;IPDRatio=1.46
scf7180000000002	kinModCall	modified_base	56749	56749	22	+	.	coverage=112;context=CAAAAAGAGAGAGAAATAACTATACCATTAAAAAAAATATT;IPDRatio=1.48
scf7180000000002	kinModCall	modified_base	56881	56881	21	-	.	coverage=107;context=TTATTTAAAATTGTTTGAATATATTAAATATCTGTTTACTA;IPDRatio=1.41
scf7180000000002	kinModCall	modified_base	57008	57008	23	+	.	coverage=118;context=CGTAGAAACAGCCATAAAATAATAAAAAATGACGAAGCTAC;IPDRatio=1.53
scf7180000000002	kinModCall	modified_base	57030	57030	23	+	.	coverage=114;context=TAAAAAATGACGAAGCTACGCCTCAAGAACTAGATTAGAAG;IPDRatio=1.56
scf7180000000002	kinModCall	modified_base	57205	57205	21	+	.	coverage=105;context=TATTAAATAATAAAATAGAAAATATATTATAAATATTGCAT;IPDRatio=1.46
scf7180000000002	kinModCall	modified_base	58092	58092	26	-	.	coverage=109;context=ATCGATTCATTTTTTTTTGAAGTACCAAGATATGATCCTGT;IPDRatio=1.72
scf7180000000002	kinModCall	modified_base	58125	58125	22	+	.	coverage=129;context=GAATCGATAGAATCTAAATTAAAAAAATTACAGGAGGAAAA;IPDRatio=1.43
scf7180000000002	kinModCall	modified_base	58229	58229	24	+	.	coverage=126;context=GAAATTAGATAGTAAATTACCCGAATCAGCTAAGAATCATA;IPDRatio=1.58
scf7180000000002	kinModCall	modified_base	58235	58235	26	-	.	coverage=115;context=GGGAATTATGATTCTTAGCTGATTCGGGTAATTTACTATCT;IPDRatio=1.51
scf7180000000002	kinModCall	modified_base	58452	58452	25	+	.	coverage=123;context=GACGAGAATTTAAAGCGTGAAGGGTCAGATTTAACTGAAGA;IPDRatio=1.62
scf7180000000002	kinModCall	modified_base	58477	58477	33	+	.	coverage=132;context=CAGATTTAACTGAAGATAGTCAATCATCTAAAAAACCCCGT;IPDRatio=1.58
scf7180000000002	kinModCall	modified_base	58499	58499	23	+	.	coverage=119;context=ATCATCTAAAAAACCCCGTAACGATGATGGTAAATCCGATA;IPDRatio=1.52
scf7180000000002	kinModCall	modified_base	58566	58566	22	-	.	coverage=116;context=CCATCCGAACAAGAAGGAGGTGTTGAAGAAGAACCTGAAGG;IPDRatio=1.41
scf7180000000002	kinModCall	modified_base	58615	58615	27	-	.	coverage=94;context=TTGAGAATCATGATCCAAAAAGTTCCTATTATTAGATGTTT;IPDRatio=1.63
scf7180000000002	kinModCall	modified_base	59027	59027	24	+	.	coverage=127;context=CAGTTGCCGTTGATTAATGTGAATTAATCAATTATGATATC;IPDRatio=1.48
scf7180000000002	kinModCall	modified_base	59039	59039	24	-	.	coverage=112;context=CCAGCATATAGCGATATCATAATTGATTAATTCACATTAAT;IPDRatio=1.48
scf7180000000002	kinModCall	modified_base	59178	59178	21	-	.	coverage=111;context=TCTGAGGATTCTTTATCTTCTAAAGTTTCCTGCTGATTAAC;IPDRatio=1.55
scf7180000000002	kinModCall	modified_base	59186	59186	22	+	.	coverage=125;context=GCAGGAAACTTTAGAAGATAAAGAATCCTCAGAGACTACAC;IPDRatio=1.40
scf7180000000002	kinModCall	modified_base	59196	59196	29	-	.	coverage=114;context=GTTATATCGCGTGTAGTCTCTGAGGATTCTTTATCTTCTAA;IPDRatio=1.61
scf7180000000002	kinModCall	modified_base	59217	59217	21	-	.	coverage=109;context=TCATATTGTTCAAAATTATATGTTATATCGCGTGTAGTCTC;IPDRatio=1.46
scf7180000000002	kinModCall	modified_base	59236	59236	23	-	.	coverage=103;context=GTGTAGAGGTATTAAATAATCATATTGTTCAAAATTATATG;IPDRatio=1.53
scf7180000000002	kinModCall	modified_base	59469	59469	24	+	.	coverage=107;context=GTAGGTGTTTTTTATGTAACCTCTAAAGAAAATTTTACTAA;IPDRatio=1.49
scf7180000000002	kinModCall	modified_base	59561	59561	24	+	.	coverage=115;context=ATTTAAAGTTTGATTAAATACATATAACAAACAATACGATA;IPDRatio=1.80
scf7180000000002	kinModCall	modified_base	59629	59629	21	-	.	coverage=118;context=TGCAAAACCCGAAATTCAAGCCGAATATAAAGTGGGTTTAA;IPDRatio=1.61
scf7180000000002	kinModCall	modified_base	59691	59691	22	-	.	coverage=116;context=GCCTTTCTAAGTTTTGAAGTACAACAACTCTTAACTCTACC;IPDRatio=1.49
scf7180000000002	kinModCall	modified_base	59710	59710	25	-	.	coverage=116;context=TTGAAATGTTAAATGTGGAGCCTTTCTAAGTTTTGAAGTAC;IPDRatio=1.55
scf7180000000002	kinModCall	modified_base	59720	59720	21	+	.	coverage=113;context=ACTTAGAAAGGCTCCACATTTAACATTTCAAGTGTCTCAAA;IPDRatio=1.44
scf7180000000002	kinModCall	modified_base	59835	59835	26	+	.	coverage=121;context=TATGACAAAAGTTGAAATGGTTGAACATTTCATTGTTCATC;IPDRatio=1.75
scf7180000000002	kinModCall	modified_base	59854	59854	26	-	.	coverage=111;context=AACCTTAAGCTTAGTAAAAGATGAACAATGAAATGTTCAAC;IPDRatio=1.69
scf7180000000002	kinModCall	modified_base	59867	59867	23	-	.	coverage=105;context=AATAATTTCGAATAACCTTAAGCTTAGTAAAAGATGAACAA;IPDRatio=1.57
scf7180000000002	kinModCall	modified_base	59879	59879	25	+	.	coverage=106;context=TACTAAGCTTAAGGTTATTCGAAATTATTTTTCTAGGTATC;IPDRatio=1.49
scf7180000000002	kinModCall	modified_base	60039	60039	22	+	.	coverage=111;context=ATCAATAAATTTATATGTTAAAGATATAGTCCGATCCATGT;IPDRatio=1.43
scf7180000000002	kinModCall	modified_base	60049	60049	23	-	.	coverage=104;context=TATCTTTTTAACATGGATCGGACTATATCTTTAACATATAA;IPDRatio=1.53
scf7180000000002	kinModCall	modified_base	60146	60146	23	-	.	coverage=106;context=ACTACTGTATTCAATTAAAGGAGATGAACGAATTAATAAAT;IPDRatio=1.61
scf7180000000002	kinModCall	modified_base	60278	60278	34	-	.	coverage=105;context=TATAACCATCATACCTAATTGAGACATAGTCGAATAAGCAA;IPDRatio=1.67
scf7180000000002	kinModCall	modified_base	60424	60424	21	+	.	coverage=109;context=GTTGATAATCAAGACTTAAGAAGATATGGTGGATTAATGCC;IPDRatio=1.43
scf7180000000002	kinModCall	modified_base	60426	60426	21	+	.	coverage=107;context=TGATAATCAAGACTTAAGAAGATATGGTGGATTAATGCCAT;IPDRatio=1.64
scf7180000000002	kinModCall	modified_base	60455	60455	27	-	.	coverage=112;context=TAATATAACTGTGTAAGTTAAAGGTAACAATGGCATTAATC;IPDRatio=1.70
scf7180000000002	kinModCall	modified_base	60559	60559	26	-	.	coverage=105;context=ACCATAAACTTTAGGGCGTCCCCGGAATTTGGTAGTTCACC;IPDRatio=1.70
scf7180000000002	kinModCall	modified_base	60626	60626	25	-	.	coverage=100;context=CTTATGGCTTATTACCTTACCTGAGTAATTACTTCAGCCAC;IPDRatio=1.78
scf7180000000002	kinModCall	modified_base	60713	60713	22	+	.	coverage=100;context=ACTATTTGTAAAAGAGCAACGAGTAGACGGTAGTTAACACA;IPDRatio=1.52
scf7180000000002	kinModCall	modified_base	60813	60813	25	-	.	coverage=98;context=TCAAATCACTCTATAACTTGTTTATATATTGGTTAGGAGGG;IPDRatio=1.63
scf7180000000002	kinModCall	modified_base	60874	60874	24	-	.	coverage=104;context=TCTAGAGATATTTCATCTCTTGGTGGTTAGATCTGGGTATC;IPDRatio=1.53
scf7180000000002	kinModCall	modified_base	60881	60881	23	+	.	coverage=98;context=AGATCTAACCACCAAGAGATGAAATATCTCTAGAAAATATA;IPDRatio=1.67
scf7180000000002	kinModCall	modified_base	60896	60896	24	+	.	coverage=88;context=GAGATGAAATATCTCTAGAAAATATACTACTAACTCCAATA;IPDRatio=1.63
scf7180000000002	kinModCall	modified_base	61011	61011	22	+	.	coverage=91;context=AAAGCGGATTTAAAAAATAAATGAGGAGTGAGAGCTTCATT;IPDRatio=1.47
scf7180000000002	kinModCall	modified_base	61096	61096	22	+	.	coverage=97;context=TTCAGTCCTTTTTTGGAGTAGGTAGTATATATATTTACGGA;IPDRatio=1.65
scf7180000000002	kinModCall	modified_base	61106	61106	27	-	.	coverage=107;context=ATACACTTGGTCCGTAAATATATATACTACCTACTCCAAAA;IPDRatio=1.72
scf7180000000002	kinModCall	modified_base	61110	61110	33	-	.	coverage=105;context=TATGATACACTTGGTCCGTAAATATATATACTACCTACTCC;IPDRatio=1.71
scf7180000000002	kinModCall	modified_base	61238	61238	22	-	.	coverage=108;context=GTTCTTTTTTATTAATTATAGTTATAGCTAATTTAAACAAT;IPDRatio=1.52
scf7180000000002	kinModCall	modified_base	61242	61242	26	+	.	coverage=99;context=TTTAAATTAGCTATAACTATAATTAATAAAAAAGAACACTT;IPDRatio=1.62
scf7180000000002	kinModCall	modified_base	61596	61596	25	+	.	coverage=93;context=GAAAGAAAAGGAGGTTTGGCTGGTGATTATTTGGTTTATAA;IPDRatio=1.57
scf7180000000002	kinModCall	modified_base	61596	61596	23	-	.	coverage=102;context=TTATAAACCAAATAATCACCAGCCAAACCTCCTTTTCTTTC;IPDRatio=1.50
scf7180000000002	kinModCall	modified_base	61598	61598	28	+	.	coverage=84;context=AAGAAAAGGAGGTTTGGCTGGTGATTATTTGGTTTATAAAT;IPDRatio=1.88
scf7180000000002	kinModCall	modified_base	61615	61615	28	+	.	coverage=93;context=CTGGTGATTATTTGGTTTATAAATTATCAGATATAACGGAT;IPDRatio=1.55
scf7180000000002	kinModCall	modified_base	62197	62197	23	-	.	coverage=94;context=TTTCATGCATAGGGTGAATAAATATACTATTATCTGTAAAG;IPDRatio=1.64
scf7180000000002	kinModCall	m4C	62448	62448	39	-	.	coverage=97;context=TAATACTTTAGTTGTTTGACCCCCTATATATAAAACTGTCT;IPDRatio=2.25;frac=0.418;fracLow=0.241;fracUp=0.608;identificationQv=6
scf7180000000002	kinModCall	modified_base	62636	62636	25	-	.	coverage=105;context=ACTGAATTAACTGAATCAAACAATCTTGGTGCGAAAGTATA;IPDRatio=1.51
scf7180000000002	kinModCall	modified_base	62648	62648	33	-	.	coverage=109;context=CAAGATACTATAACTGAATTAACTGAATCAAACAATCTTGG;IPDRatio=1.59
scf7180000000002	kinModCall	modified_base	62667	62667	26	-	.	coverage=105;context=AGCTATTAGAACTGATACACAAGATACTATAACTGAATTAA;IPDRatio=1.57
scf7180000000002	kinModCall	modified_base	62669	62669	25	-	.	coverage=100;context=TTAGCTATTAGAACTGATACACAAGATACTATAACTGAATT;IPDRatio=1.54
scf7180000000002	kinModCall	modified_base	62673	62673	21	+	.	coverage=102;context=CAGTTATAGTATCTTGTGTATCAGTTCTAATAGCTAATCAT;IPDRatio=1.49
scf7180000000002	kinModCall	modified_base	62679	62679	22	-	.	coverage=103;context=AAAATTATGATTAGCTATTAGAACTGATACACAAGATACTA;IPDRatio=1.54
scf7180000000002	kinModCall	modified_base	62802	62802	21	-	.	coverage=92;context=TGGTTTGAAGTTATGCATAAACAAGTCTTTGTTTCATATAA;IPDRatio=1.50
scf7180000000002	kinModCall	modified_base	62817	62817	25	+	.	coverage=96;context=ACTTGTTTATGCATAACTTCAAACCAATAGGGGGTTCTTAT;IPDRatio=1.50
scf7180000000002	kinModCall	modified_base	62849	62849	21	-	.	coverage=107;context=GATAAAAAAGGTGTAGTAGAGAAAGTTCTTATATAAGAACC;IPDRatio=1.43
scf7180000000002	kinModCall	modified_base	62858	62858	29	-	.	coverage=105;context=TCGTCAACCGATAAAAAAGGTGTAGTAGAGAAAGTTCTTAT;IPDRatio=1.81
scf7180000000002	kinModCall	modified_base	62948	62948	26	-	.	coverage=104;context=AGGTTAGCGGCATTATTTTTACATGAATCTTCTATTTCCTT;IPDRatio=1.66
scf7180000000002	kinModCall	modified_base	63038	63038	21	-	.	coverage=101;context=TCCTCTTCCATAGGAGGATATATATATACTCCATCCTCAAT;IPDRatio=1.51
scf7180000000002	kinModCall	modified_base	63040	63040	30	-	.	coverage=101;context=CTTCCTCTTCCATAGGAGGATATATATATACTCCATCCTCA;IPDRatio=1.76
scf7180000000002	kinModCall	modified_base	63048	63048	25	-	.	coverage=104;context=CCTGTCAGCTTCCTCTTCCATAGGAGGATATATATATACTC;IPDRatio=1.51
scf7180000000002	kinModCall	modified_base	63130	63130	21	+	.	coverage=89;context=ACGCTACTTAAACTCTCCTGAAGGGGGTCTGAGGCCGATTC;IPDRatio=1.47
scf7180000000002	kinModCall	modified_base	63181	63181	21	-	.	coverage=103;context=GGTCCAGCTTGAGGAGATACGGGTGAGGGTGCATATGGTCC;IPDRatio=1.47
scf7180000000002	kinModCall	modified_base	63260	63260	21	-	.	coverage=98;context=TGCTGATGGTCCAGCTTGAGGAGAATCGGGAGAGGGTGCAT;IPDRatio=1.59
scf7180000000002	kinModCall	modified_base	63271	63271	22	+	.	coverage=80;context=CCCGATTCTCCTCAAGCTGGACCATCAGCACCCGCTCCTTA;IPDRatio=1.48
scf7180000000002	kinModCall	modified_base	63380	63380	21	+	.	coverage=85;context=ATAATGGTTACGAAGAAGACAGATTAGATGATGATTCTGCT;IPDRatio=1.41
scf7180000000002	kinModCall	modified_base	63418	63418	23	+	.	coverage=87;context=GCTGCATCAGAGGAAACGGATAATGAAGATGTAAAAGACAA;IPDRatio=1.52
scf7180000000002	kinModCall	modified_base	63430	63430	22	+	.	coverage=92;context=GAAACGGATAATGAAGATGTAAAAGACAAAGGTAAAGGAGT;IPDRatio=1.46
scf7180000000002	kinModCall	modified_base	63460	63460	24	+	.	coverage=93;context=GGTAAAGGAGTAGAAAAAGCAGAAAATAATACAGATACTGA;IPDRatio=1.53
scf7180000000002	kinModCall	modified_base	63461	63461	22	+	.	coverage=92;context=GTAAAGGAGTAGAAAAAGCAGAAAATAATACAGATACTGAT;IPDRatio=1.53
scf7180000000002	kinModCall	modified_base	63471	63471	29	+	.	coverage=85;context=AGAAAAAGCAGAAAATAATACAGATACTGATAATGAAGATG;IPDRatio=1.67
scf7180000000002	kinModCall	modified_base	63549	63549	22	-	.	coverage=92;context=TACCTTTGTCTTTTACATCTTCATTATCAGTATCTGTATTA;IPDRatio=1.54
scf7180000000002	kinModCall	modified_base	63664	63664	25	-	.	coverage=92;context=TCTTTTACATCTTCATTATCAGTATCTGTATTATTTTCTGC;IPDRatio=1.79
scf7180000000002	kinModCall	modified_base	64065	64065	21	-	.	coverage=95;context=TATGCATTTTAATAAATTATATACTTATATAAATATATATA;IPDRatio=1.47
scf7180000000002	kinModCall	modified_base	64093	64093	31	-	.	coverage=101;context=TTTCTTAAACGCAAACTAATAATATACTTATGCATTTTAAT;IPDRatio=1.78
scf7180000000002	kinModCall	modified_base	64163	64163	23	-	.	coverage=99;context=GCCTATGGATTGGTTATTTTAATATATTTTTAGCCTGGTCT;IPDRatio=1.57
scf7180000000002	kinModCall	modified_base	64469	64469	23	-	.	coverage=110;context=CAATAAAATCCGGACAGACTTCTCTAATCAACGCCCTCACA;IPDRatio=1.55
scf7180000000002	kinModCall	modified_base	64477	64477	23	+	.	coverage=93;context=CGTTGATTAGAGAAGTCTGTCCGGATTTTATTGTATACTCA;IPDRatio=1.56
scf7180000000002	kinModCall	modified_base	64732	64732	21	+	.	coverage=92;context=GGTACATTTGAGATACTGCGTACAGTAATAACCAAAGTACA;IPDRatio=1.49
scf7180000000002	kinModCall	modified_base	64735	64735	24	+	.	coverage=88;context=ACATTTGAGATACTGCGTACAGTAATAACCAAAGTACAGTA;IPDRatio=1.91
scf7180000000002	kinModCall	modified_base	64771	64771	37	-	.	coverage=100;context=CCCTATACCGGGTTGACGTGAGACTTCTCATCTACATACTG;IPDRatio=1.91
scf7180000000002	kinModCall	modified_base	64901	64901	29	+	.	coverage=95;context=CCCATGTAGTATGGGGTCAGTTACGCGAAAACGGAGTTTCC;IPDRatio=1.70
scf7180000000002	kinModCall	modified_base	65114	65114	22	+	.	coverage=95;context=CGAGAAGTACAACAAGATTATACAATTAATTAGCGATCCAT;IPDRatio=1.47
scf7180000000002	kinModCall	modified_base	65115	65115	22	+	.	coverage=90;context=GAGAAGTACAACAAGATTATACAATTAATTAGCGATCCATA;IPDRatio=1.46
scf7180000000002	kinModCall	modified_base	65132	65132	24	-	.	coverage=114;context=AACACGCATATAAGAAATATGGATCGCTAATTAATTGTATA;IPDRatio=1.46
scf7180000000002	kinModCall	modified_base	65176	65176	28	+	.	coverage=94;context=AACAGATCAAAGGAAAACCAGGTAATATGACAAGAGGTATA;IPDRatio=1.89
scf7180000000002	kinModCall	modified_base	65245	65245	22	+	.	coverage=94;context=GAACATGATTCGAAAAAATCGCTGAAAAGATCAAATCCGGT;IPDRatio=1.52
scf7180000000002	kinModCall	modified_base	65405	65405	24	+	.	coverage=88;context=CCTCGAAGCTATATGGGAGAAGGAGTTTATGGACAGTTCGC;IPDRatio=1.67
scf7180000000002	kinModCall	modified_base	65459	65459	23	+	.	coverage=96;context=AGGTAGATCCGCTCACTCAGCATTGTCCCTAATTTATTGTG;IPDRatio=1.50
scf7180000000002	kinModCall	modified_base	65497	65497	24	-	.	coverage=105;context=AATGTCCCCTTGGATAACTCACACAAAGTTTTGTCCCCCAC;IPDRatio=1.54
scf7180000000002	kinModCall	modified_base	65520	65520	21	+	.	coverage=95;context=GTTATCCAAGGGGACATTAGTAAGTGTTTTGATACCATCCC;IPDRatio=1.54
scf7180000000002	kinModCall	m6A	65521	65521	52	+	.	coverage=96;context=TTATCCAAGGGGACATTAGTAAGTGTTTTGATACCATCCCT;IPDRatio=2.24;frac=0.395;fracLow=0.241;fracUp=0.528;identificationQv=15
scf7180000000002	kinModCall	modified_base	65607	65607	21	+	.	coverage=100;context=AGAGTGCTAGAAATACTGAATAAGTTTTTACAGGCGGTTCA;IPDRatio=1.44
scf7180000000002	kinModCall	modified_base	65615	65615	22	+	.	coverage=89;context=AGAAATACTGAATAAGTTTTTACAGGCGGTTCACATAGATC;IPDRatio=1.55
scf7180000000002	kinModCall	modified_base	65701	65701	21	-	.	coverage=115;context=GTGCATCACAATGTTGCACAGGATCGGGCTTAGTATACCCC;IPDRatio=1.43
scf7180000000002	kinModCall	modified_base	65881	65881	72	+	.	coverage=100;context=TCCTACATAACACCAAAACTGGTGACAGCTTCGACCCAAAT;IPDRatio=2.47
scf7180000000002	kinModCall	modified_base	66148	66148	26	+	.	coverage=102;context=GAAAAAGTAGCAAAGGAAGATCTAGGGTAGTAGTGAGAAGA;IPDRatio=1.57
scf7180000000002	kinModCall	modified_base	66173	66173	24	+	.	coverage=103;context=GGTAGTAGTGAGAAGACCACTGATCAAAGCCCCAATACAAT;IPDRatio=1.57
scf7180000000002	kinModCall	modified_base	66183	66183	26	+	.	coverage=102;context=AGAAGACCACTGATCAAAGCCCCAATACAATCCATGCTAGA;IPDRatio=1.77
scf7180000000002	kinModCall	modified_base	66221	66221	30	+	.	coverage=97;context=AGAGAAACTGAAAACAAACGGATTTATTAGACAGAATCACA;IPDRatio=1.65
scf7180000000002	kinModCall	modified_base	66357	66357	25	+	.	coverage=99;context=AACTTTTACAGCTTTGCATCAAACCTTAACAAACTAGGTAG;IPDRatio=1.50
scf7180000000002	kinModCall	modified_base	66438	66438	22	+	.	coverage=103;context=GCTCGAAAATTCAAACTGGGTACATTGAAGAAGGCGTTCAA;IPDRatio=1.49
scf7180000000002	kinModCall	modified_base	66488	66488	23	+	.	coverage=105;context=GCAAAATCTAAAATGCCCAGAAACTGACAAAGAGCTGTTCA;IPDRatio=1.48
scf7180000000002	kinModCall	modified_base	66657	66657	24	-	.	coverage=107;context=GATCTTAAGTGGTGCATTTCAATATCACTGGTTGTACCGCA;IPDRatio=1.49
scf7180000000002	kinModCall	modified_base	66811	66811	22	+	.	coverage=101;context=ACAATGGTCAATTAACACACGCAGAGATGAGAGAAATAGAA;IPDRatio=1.45
scf7180000000002	kinModCall	modified_base	66952	66952	22	-	.	coverage=91;context=TAATGAGTAGGGGTCAGCCAACTAGATGAACTGCCCTCCGA;IPDRatio=1.50
scf7180000000002	kinModCall	modified_base	67108	67108	24	-	.	coverage=106;context=ATAAATAAGGTTTTCCAGCAAATATACCTGATTTAATGAGC;IPDRatio=1.58
scf7180000000002	kinModCall	modified_base	67110	67110	21	-	.	coverage=111;context=ATATAAATAAGGTTTTCCAGCAAATATACCTGATTTAATGA;IPDRatio=1.49
scf7180000000002	kinModCall	modified_base	67152	67152	23	+	.	coverage=100;context=AAATTATATAAGACAATCAGCAGGAAACCATTACTAGCTTA;IPDRatio=1.46
scf7180000000002	kinModCall	modified_base	67349	67349	32	-	.	coverage=107;context=TAGTAGTATAACAAGACTCCATTTTATTTTTATAACCCTTT;IPDRatio=1.69
scf7180000000002	kinModCall	modified_base	67376	67376	23	+	.	coverage=95;context=TTGTTATACTACTAAGTATTTATATGTAGCTTGTAATAGAA;IPDRatio=1.61
scf7180000000002	kinModCall	modified_base	67481	67481	28	-	.	coverage=110;context=TACGATCTAATGTAATGGAAAAACATCCCTCTCCATCTGTA;IPDRatio=1.53
scf7180000000002	kinModCall	modified_base	67555	67555	22	-	.	coverage=109;context=TTTGGATTTAATAGTATTAAGAACTTCTAAGTCATCAACAT;IPDRatio=1.38
scf7180000000002	kinModCall	modified_base	67704	67704	25	-	.	coverage=116;context=TCCGCGCTCCGCAGGAAATCTAATTTTTAGTTGTGTAAAGG;IPDRatio=1.53
scf7180000000002	kinModCall	modified_base	67717	67717	36	+	.	coverage=100;context=AAAAATTAGATTTCCTGCGGAGCGCGGAGCGCGGAGCGCGG;IPDRatio=1.75
scf7180000000002	kinModCall	modified_base	67797	67797	23	-	.	coverage=100;context=TTTCTTTATCTGAATTTGAAAGATTACCTTTAATACTTTTC;IPDRatio=1.52
scf7180000000002	kinModCall	modified_base	67850	67850	22	+	.	coverage=88;context=GCACACTTCGTAGCACAAAAATGGTATGAATTTCGGTAGAA;IPDRatio=1.59
scf7180000000002	kinModCall	modified_base	67865	67865	28	-	.	coverage=115;context=CATATTTAAAAAGAGTTCTACCGAAATTCATACCATTTTTG;IPDRatio=1.60
scf7180000000002	kinModCall	modified_base	67872	67872	25	-	.	coverage=103;context=GTAATATCATATTTAAAAAGAGTTCTACCGAAATTCATACC;IPDRatio=1.56
scf7180000000002	kinModCall	modified_base	67910	67910	22	-	.	coverage=108;context=CAATAAATCATTGAGGGTTTATTATAATTTGAGGTCTTGTA;IPDRatio=1.49
scf7180000000002	kinModCall	modified_base	67961	67961	38	+	.	coverage=103;context=AGGTGAAGGAACTTTTGGAATTAAAAAGGTTCTTCATTATA;IPDRatio=1.85
scf7180000000002	kinModCall	modified_base	67968	67968	28	+	.	coverage=101;context=GGAACTTTTGGAATTAAAAAGGTTCTTCATTATATTTTCAA;IPDRatio=1.59
scf7180000000002	kinModCall	modified_base	67974	67974	28	-	.	coverage=112;context=AGCTACTTGAAAATATAATGAAGAACCTTTTTAATTCCAAA;IPDRatio=1.62
scf7180000000002	kinModCall	modified_base	67975	67975	25	-	.	coverage=112;context=GAGCTACTTGAAAATATAATGAAGAACCTTTTTAATTCCAA;IPDRatio=1.52
scf7180000000002	kinModCall	modified_base	67979	67979	29	-	.	coverage=111;context=AGGGGAGCTACTTGAAAATATAATGAAGAACCTTTTTAATT;IPDRatio=1.56
scf7180000000002	kinModCall	modified_base	67995	67995	23	-	.	coverage=89;context=CCTGGGCCTAGGCCGAAGGGGAGCTACTTGAAAATATAATG;IPDRatio=1.55
scf7180000000002	kinModCall	modified_base	68006	68006	38	-	.	coverage=109;context=AAGGACCTAGTCCTGGGCCTAGGCCGAAGGGGAGCTACTTG;IPDRatio=1.64
scf7180000000002	kinModCall	modified_base	68041	68041	30	+	.	coverage=96;context=GTCCTTGGGCCTAGTCCTGGGCCGAAAGGAGAAAATTACAA;IPDRatio=1.63
scf7180000000002	kinModCall	modified_base	68050	68050	28	+	.	coverage=101;context=CCTAGTCCTGGGCCGAAAGGAGAAAATTACAAGTCAAGAAA;IPDRatio=1.65
scf7180000000002	kinModCall	modified_base	68061	68061	24	+	.	coverage=89;context=GCCGAAAGGAGAAAATTACAAGTCAAGAAAGTTTAAATGCA;IPDRatio=1.61
scf7180000000002	kinModCall	modified_base	68071	68071	26	+	.	coverage=104;context=GAAAATTACAAGTCAAGAAAGTTTAAATGCAATTGTAGCTT;IPDRatio=1.57
scf7180000000002	kinModCall	modified_base	68088	68088	23	-	.	coverage=103;context=GGATAATTCAGTTAAAAAAGCTACAATTGCATTTAAACTTT;IPDRatio=1.46
scf7180000000002	kinModCall	modified_base	68160	68160	26	-	.	coverage=104;context=ATTAGTTTTAATATTTGTAGCATTAGTTACATTTATCGAAG;IPDRatio=1.51
scf7180000000002	kinModCall	modified_base	68188	68188	27	-	.	coverage=104;context=CTATATTACTAATTACTAAGGATATTACATTAGTTTTAATA;IPDRatio=1.67
scf7180000000002	kinModCall	modified_base	68191	68191	24	-	.	coverage=109;context=CATCTATATTACTAATTACTAAGGATATTACATTAGTTTTA;IPDRatio=1.45
scf7180000000002	kinModCall	modified_base	68213	68213	24	-	.	coverage=93;context=GGTAAAATATAATAAAATAAAGCATCTATATTACTAATTAC;IPDRatio=1.69
scf7180000000002	kinModCall	modified_base	68223	68223	21	-	.	coverage=107;context=GTCTAGTAAAGGTAAAATATAATAAAATAAAGCATCTATAT;IPDRatio=1.46
scf7180000000002	kinModCall	modified_base	68225	68225	23	-	.	coverage=100;context=GAGTCTAGTAAAGGTAAAATATAATAAAATAAAGCATCTAT;IPDRatio=1.55
scf7180000000002	kinModCall	modified_base	68228	68228	21	-	.	coverage=104;context=GAAGAGTCTAGTAAAGGTAAAATATAATAAAATAAAGCATC;IPDRatio=1.46
scf7180000000002	kinModCall	modified_base	68256	68256	23	+	.	coverage=97;context=TACTAGACTCTTCAAAAATGTATACACGTAAATATATAGAT;IPDRatio=1.51
scf7180000000002	kinModCall	modified_base	68285	68285	24	+	.	coverage=99;context=AAATATATAGATTTTAAATTATGAAAAACAGCTATATTATT;IPDRatio=1.47
scf7180000000002	kinModCall	modified_base	68302	68302	24	-	.	coverage=103;context=AATATCCTTTTATTTTTAATAATATAGCTGTTTTTCATAAT;IPDRatio=1.58
scf7180000000002	kinModCall	modified_base	68324	68324	30	-	.	coverage=90;context=TTTTTACCTTCACTTAAATAATAATATCCTTTTATTTTTAA;IPDRatio=1.49
scf7180000000002	kinModCall	modified_base	68366	68366	22	+	.	coverage=92;context=TTATTTTTAGATATTTCAGAAGTTCTTAATAAAAGATATAG;IPDRatio=1.49
scf7180000000002	kinModCall	modified_base	68438	68438	22	+	.	coverage=102;context=AATAAAGCTATTTAAAATATTTTTGAAAGATTTAAGAATCT;IPDRatio=1.44
scf7180000000002	kinModCall	modified_base	68483	68483	21	+	.	coverage=101;context=GTAATAGAGCCTCCTTTTAATGTTAAACTATTCAACCCTCA;IPDRatio=1.59
scf7180000000002	kinModCall	modified_base	68492	68492	22	-	.	coverage=105;context=TTATAAACATGAGGGTTGAATAGTTTAACATTAAAAGGAGG;IPDRatio=1.47
scf7180000000002	kinModCall	modified_base	68809	68809	21	+	.	coverage=104;context=ACTAGAAATTATAAAAGAGATAAAAGGTAAAGCTGGTATTT;IPDRatio=1.45
scf7180000000002	kinModCall	modified_base	68900	68900	21	+	.	coverage=98;context=GATTTATCTAAACGTCTATACAAATATTATAGTTAGCTCAT;IPDRatio=1.63
scf7180000000002	kinModCall	modified_base	69003	69003	24	+	.	coverage=101;context=TTTTAGATTTGAAATTTTGGAGTATTGTAATAAAGAGGAAG;IPDRatio=1.65
scf7180000000002	kinModCall	modified_base	69346	69346	21	+	.	coverage=104;context=GACAGTAATAAGCTTTTTTTAGGTCGTTATATTTTATCATC;IPDRatio=1.49
scf7180000000002	kinModCall	modified_base	69358	69358	36	-	.	coverage=110;context=TTATTTTTAGTGGATGATAAAATATAACGACCTAAAAAAAG;IPDRatio=1.75
scf7180000000002	kinModCall	modified_base	69737	69737	38	-	.	coverage=107;context=GAAACCTCTACTTATGTGTAAATATACCAATAAAAAGAATG;IPDRatio=2.11
scf7180000000002	kinModCall	modified_base	69751	69751	21	+	.	coverage=107;context=GTATATTTACACATAAGTAGAGGTTTCTATTACGGATCGTA;IPDRatio=1.45
scf7180000000002	kinModCall	modified_base	69753	69753	26	-	.	coverage=115;context=TGTACGATCCGTAATAGAAACCTCTACTTATGTGTAAATAT;IPDRatio=1.55
scf7180000000002	kinModCall	modified_base	69849	69849	22	-	.	coverage=113;context=CATTTTGGGCTATGTTTGAGTAACCCAAAAAACCTATTCCC;IPDRatio=1.55
scf7180000000002	kinModCall	modified_base	69927	69927	28	-	.	coverage=109;context=TGGCCTGCGAGTATAACAAAAATATATTATTCTTGGCTAAT;IPDRatio=1.59
scf7180000000002	kinModCall	modified_base	70084	70084	25	+	.	coverage=96;context=AAACTCCGGGGAAGCCCTAAAGCATTAGTTACTAAACATTA;IPDRatio=1.68
scf7180000000002	kinModCall	modified_base	70146	70146	38	+	.	coverage=106;context=GGCTGAACTAATCACTCAGGTATAGTAAGAAGACTAATGAT;IPDRatio=1.91
scf7180000000002	kinModCall	modified_base	70149	70149	21	+	.	coverage=104;context=TGAACTAATCACTCAGGTATAGTAAGAAGACTAATGATATT;IPDRatio=1.44
scf7180000000002	kinModCall	modified_base	70307	70307	22	+	.	coverage=86;context=TGTACTCTAGTCACAGGGAAACCGGCTCTTGGGGCGCTGCT;IPDRatio=1.51
scf7180000000002	kinModCall	modified_base	70311	70311	29	+	.	coverage=95;context=CTCTAGTCACAGGGAAACCGGCTCTTGGGGCGCTGCTATTT;IPDRatio=1.69
scf7180000000002	kinModCall	modified_base	70340	70340	22	+	.	coverage=94;context=GCGCTGCTATTTATGTTTATACGAAGTGTGTTTTTTTTAAT;IPDRatio=1.48
scf7180000000002	kinModCall	modified_base	70529	70529	25	+	.	coverage=102;context=GTTAACACAATAGCCTTTCTAAGTTATTAACAAACAAACCC;IPDRatio=1.56
scf7180000000002	kinModCall	modified_base	70824	70824	22	+	.	coverage=91;context=GTTGTCTAATATGTTTAATAAGTGGTTTAAATTGAGTAGAA;IPDRatio=1.53
scf7180000000002	kinModCall	modified_base	70916	70916	38	+	.	coverage=104;context=GCGAAGGCGTGCAACTTTGCGGTCTCTGCTCTAGAATTAAA;IPDRatio=2.88
scf7180000000002	kinModCall	modified_base	71209	71209	21	-	.	coverage=118;context=ATAAAATATTATAACTATTAGTTTTATAAATAACTATTAAG;IPDRatio=1.53
scf7180000000002	kinModCall	modified_base	71218	71218	23	-	.	coverage=120;context=CTAAGATAGATAAAATATTATAACTATTAGTTTTATAAATA;IPDRatio=1.58
scf7180000000002	kinModCall	modified_base	71242	71242	25	-	.	coverage=122;context=AATTTTCATATAAATAATAAGGTGCTAAGATAGATAAAATA;IPDRatio=1.62
scf7180000000002	kinModCall	modified_base	71243	71243	22	-	.	coverage=113;context=AAATTTTCATATAAATAATAAGGTGCTAAGATAGATAAAAT;IPDRatio=1.54
scf7180000000002	kinModCall	modified_base	71244	71244	35	-	.	coverage=121;context=AAAATTTTCATATAAATAATAAGGTGCTAAGATAGATAAAA;IPDRatio=1.74
scf7180000000002	kinModCall	modified_base	71309	71309	30	-	.	coverage=117;context=ATATAGGCCAAAATACATATAGTCGTAAATCTACACAATAT;IPDRatio=1.72
scf7180000000002	kinModCall	modified_base	71565	71565	26	+	.	coverage=101;context=CGGGTTCTTCACAGAGTCCGGGTAATAATCCACAACAGCCT;IPDRatio=1.77
scf7180000000002	kinModCall	modified_base	71567	71567	25	-	.	coverage=108;context=TTAGGCTGTTGTGGATTATTACCCGGACTCTGTGAAGAACC;IPDRatio=1.47
scf7180000000002	kinModCall	modified_base	71568	71568	22	-	.	coverage=101;context=ATTAGGCTGTTGTGGATTATTACCCGGACTCTGTGAAGAAC;IPDRatio=1.52
scf7180000000002	kinModCall	modified_base	71794	71794	23	-	.	coverage=124;context=ACTTTTCTCCGAATTTTATCTCTGTAATATAATTTTTTTCT;IPDRatio=1.42
scf7180000000002	kinModCall	modified_base	71796	71796	24	-	.	coverage=124;context=AGACTTTTCTCCGAATTTTATCTCTGTAATATAATTTTTTT;IPDRatio=1.55
scf7180000000002	kinModCall	modified_base	71808	71808	23	+	.	coverage=114;context=TTACAGAGATAAAATTCGGAGAAAAGTCTACATATATAACG;IPDRatio=1.48
scf7180000000002	kinModCall	modified_base	71818	71818	31	+	.	coverage=103;context=AAAATTCGGAGAAAAGTCTACATATATAACGAAATCGCGTT;IPDRatio=1.72
scf7180000000002	kinModCall	modified_base	71845	71845	27	-	.	coverage=130;context=GTTGGAATCTTCGTGGGTCGTCTATATAACGCGATTTCGTT;IPDRatio=1.60
scf7180000000002	kinModCall	modified_base	71901	71901	21	+	.	coverage=116;context=CTAGAGATGGTGATTGTCTAGTAATAGATAAAACTAAGTAC;IPDRatio=1.49
scf7180000000002	kinModCall	modified_base	72083	72083	31	-	.	coverage=133;context=GCCGTAAAATCTGGCGAAGCTGGCCAGGTGATTATATTAGT;IPDRatio=1.57
scf7180000000002	kinModCall	modified_base	72125	72125	26	-	.	coverage=132;context=CGATTTATTGCTCGCCCACTACTCCCTTCCACTACAAAGCA;IPDRatio=1.55
scf7180000000002	kinModCall	m4C	72293	72293	61	+	.	coverage=118;context=GAGGAAGAAGGCCGCTGGCGCGATTTATTGCTCTATGGGTG;IPDRatio=2.12;frac=0.905;fracLow=0.667;fracUp=1.000;identificationQv=54
scf7180000000002	kinModCall	modified_base	72309	72309	21	-	.	coverage=114;context=TTACTAAAACCAAAACCACCCATAGAGCAATAAATCGCGCC;IPDRatio=1.58
scf7180000000002	kinModCall	modified_base	72313	72313	28	-	.	coverage=118;context=GTGCTTACTAAAACCAAAACCACCCATAGAGCAATAAATCG;IPDRatio=1.58
scf7180000000002	kinModCall	modified_base	72322	72322	25	-	.	coverage=131;context=ATAAATTTTGTGCTTACTAAAACCAAAACCACCCATAGAGC;IPDRatio=1.42
scf7180000000002	kinModCall	modified_base	72323	72323	26	+	.	coverage=114;context=CTCTATGGGTGGTTTTGGTTTTAGTAAGCACAAAATTTATT;IPDRatio=1.59
scf7180000000002	kinModCall	modified_base	72333	72333	25	-	.	coverage=127;context=GCTTAACAATAATAAATTTTGTGCTTACTAAAACCAAAACC;IPDRatio=1.59
scf7180000000002	kinModCall	modified_base	72381	72381	22	-	.	coverage=140;context=ACGCAGCCTTCAGTTTTACCTCCCAGCCATAAACAATACCG;IPDRatio=1.46
scf7180000000002	kinModCall	modified_base	72412	72412	38	-	.	coverage=130;context=TTTTCTAGACACGCTACGCAGCTACGCAGCTACGCAGCCTT;IPDRatio=1.71
scf7180000000002	kinModCall	modified_base	72419	72419	50	+	.	coverage=119;context=CGTAGCTGCGTAGCTGCGTAGCGTGTCTAGAAAAAACAGTA;IPDRatio=1.88
scf7180000000002	kinModCall	modified_base	72451	72451	21	-	.	coverage=123;context=GGCTATTTACTAGTACTTTTTAACCTTCTAGATACTGTTTT;IPDRatio=1.47
scf7180000000002	kinModCall	modified_base	72526	72526	21	-	.	coverage=133;context=TTACAAGACTACAATTATAATATTAAATACAACAACTCCTA;IPDRatio=1.42
scf7180000000002	kinModCall	modified_base	72694	72694	32	+	.	coverage=97;context=CGCGACAGACTGGTACACTGGTGGGTGGCTGAAATGCTGCT;IPDRatio=1.77
scf7180000000002	kinModCall	modified_base	72722	72722	29	+	.	coverage=107;context=CTGAAATGCTGCTTAATGCACAGTCGGAACTTTTTATATGC;IPDRatio=1.68
scf7180000000002	kinModCall	modified_base	72804	72804	22	+	.	coverage=97;context=AGCTTTTCGTCTTTTTTTCTAGTGCTGTTTTTTTCCTGCTT;IPDRatio=1.56
scf7180000000002	kinModCall	m4C	72810	72810	42	-	.	coverage=120;context=CCTGCTAAGCAGGAAAAAAACAGCACTAGAAAAAAAGACGA;IPDRatio=1.80;frac=0.984;fracLow=0.646;fracUp=1.000;identificationQv=8
scf7180000000002	kinModCall	modified_base	72811	72811	23	-	.	coverage=113;context=TCCTGCTAAGCAGGAAAAAAACAGCACTAGAAAAAAAGACG;IPDRatio=1.51
scf7180000000002	kinModCall	m4C	72821	72821	43	-	.	coverage=115;context=TAGCTCCGCGTCCTGCTAAGCAGGAAAAAAACAGCACTAGA;IPDRatio=1.86;frac=0.475;fracLow=0.267;fracUp=0.677;identificationQv=24
scf7180000000002	kinModCall	modified_base	72823	72823	24	-	.	coverage=107;context=GGTAGCTCCGCGTCCTGCTAAGCAGGAAAAAAACAGCACTA;IPDRatio=1.52
scf7180000000002	kinModCall	modified_base	72826	72826	25	+	.	coverage=108;context=TGCTGTTTTTTTCCTGCTTAGCAGGACGCGGAGCTACCCAC;IPDRatio=1.53
scf7180000000002	kinModCall	modified_base	72836	72836	31	+	.	coverage=98;context=TTCCTGCTTAGCAGGACGCGGAGCTACCCACAAAGTAGCCA;IPDRatio=1.73
scf7180000000002	kinModCall	modified_base	72837	72837	40	+	.	coverage=102;context=TCCTGCTTAGCAGGACGCGGAGCTACCCACAAAGTAGCCAC;IPDRatio=1.94
scf7180000000002	kinModCall	modified_base	72849	72849	27	+	.	coverage=90;context=GGACGCGGAGCTACCCACAAAGTAGCCACAGCTTGCTGTGC;IPDRatio=1.68
scf7180000000002	kinModCall	modified_base	72876	72876	25	+	.	coverage=99;context=ACAGCTTGCTGTGCTTTTCTTAAGAGCGAGCTTTTCTTATA;IPDRatio=1.59
scf7180000000002	kinModCall	modified_base	72895	72895	23	+	.	coverage=101;context=TTAAGAGCGAGCTTTTCTTATATTAAATATAAGAAATAGAG;IPDRatio=1.53
scf7180000000002	kinModCall	modified_base	72930	72930	21	+	.	coverage=95;context=ATAGAGCGAGCTTCGCACTAAGCACTAAGCACCTACAGCGC;IPDRatio=1.45
scf7180000000002	kinModCall	modified_base	72935	72935	24	-	.	coverage=122;context=ATTTAGCGCTGTAGGTGCTTAGTGCTTAGTGCGAAGCTCGC;IPDRatio=1.48
scf7180000000002	kinModCall	modified_base	73004	73004	22	+	.	coverage=111;context=AAAATTTTTTTATAAGCGCTACTGCGTAGCGAAAATATCTT;IPDRatio=1.45
scf7180000000002	kinModCall	modified_base	73011	73011	25	+	.	coverage=109;context=TTTTATAAGCGCTACTGCGTAGCGAAAATATCTTTTTATGC;IPDRatio=1.57
scf7180000000002	kinModCall	modified_base	73014	73014	22	+	.	coverage=106;context=TATAAGCGCTACTGCGTAGCGAAAATATCTTTTTATGCGCT;IPDRatio=1.48
scf7180000000002	kinModCall	modified_base	73017	73017	25	+	.	coverage=107;context=AAGCGCTACTGCGTAGCGAAAATATCTTTTTATGCGCTTTA;IPDRatio=1.54
scf7180000000002	kinModCall	modified_base	73019	73019	24	+	.	coverage=108;context=GCGCTACTGCGTAGCGAAAATATCTTTTTATGCGCTTTAGC;IPDRatio=1.57
scf7180000000002	kinModCall	modified_base	73021	73021	27	+	.	coverage=107;context=GCTACTGCGTAGCGAAAATATCTTTTTATGCGCTTTAGCCT;IPDRatio=1.51
scf7180000000002	kinModCall	modified_base	73028	73028	22	+	.	coverage=108;context=CGTAGCGAAAATATCTTTTTATGCGCTTTAGCCTGATCATC;IPDRatio=1.47
scf7180000000002	kinModCall	modified_base	73029	73029	23	+	.	coverage=108;context=GTAGCGAAAATATCTTTTTATGCGCTTTAGCCTGATCATCA;IPDRatio=1.51
scf7180000000002	kinModCall	modified_base	73030	73030	21	+	.	coverage=106;context=TAGCGAAAATATCTTTTTATGCGCTTTAGCCTGATCATCAA;IPDRatio=1.52
scf7180000000002	kinModCall	modified_base	73050	73050	23	+	.	coverage=100;context=GCGCTTTAGCCTGATCATCAACAAAAAAAGTACAAAAAGTA;IPDRatio=1.45
scf7180000000002	kinModCall	modified_base	73069	73069	29	-	.	coverage=124;context=AAGGTAAAACATACAAACTTACTTTTTGTACTTTTTTTGTT;IPDRatio=1.58
scf7180000000002	kinModCall	modified_base	73090	73090	25	-	.	coverage=124;context=CTCATAAAGACATTTGACCGTAAGGTAAAACATACAAACTT;IPDRatio=1.50
scf7180000000002	kinModCall	modified_base	73093	73093	22	+	.	coverage=100;context=TTTGTATGTTTTACCTTACGGTCAAATGTCTTTATGAGGTG;IPDRatio=1.50
scf7180000000002	kinModCall	modified_base	73133	73133	25	+	.	coverage=100;context=GCTACAGTTTAACAAGCGAAGTAATAGCTGTAGTAAAATAT;IPDRatio=1.64
scf7180000000002	kinModCall	modified_base	73155	73155	24	+	.	coverage=108;context=AATAGCTGTAGTAAAATATCACAAATTGCTGGAAACTCTTA;IPDRatio=1.51
scf7180000000002	kinModCall	modified_base	73377	73377	23	-	.	coverage=124;context=TTAAAGGTGGAGGTAGCGAGTCTCCAATCACTAACTCTCGT;IPDRatio=1.46
scf7180000000002	kinModCall	modified_base	73384	73384	32	-	.	coverage=125;context=ATTTACCTTAAAGGTGGAGGTAGCGAGTCTCCAATCACTAA;IPDRatio=1.72
scf7180000000002	kinModCall	modified_base	73386	73386	29	-	.	coverage=124;context=AAATTTACCTTAAAGGTGGAGGTAGCGAGTCTCCAATCACT;IPDRatio=1.78
scf7180000000002	kinModCall	modified_base	73484	73484	22	+	.	coverage=99;context=TTTTTTAATCGCACCAAACGAGTGTTATCGTAATTTTTTAA;IPDRatio=1.50
scf7180000000002	kinModCall	modified_base	73603	73603	27	-	.	coverage=110;context=TTCACAAAGGCCTACAAATCATTCTATAAATTTAGTATCTA;IPDRatio=1.53
scf7180000000002	kinModCall	modified_base	73611	73611	25	+	.	coverage=98;context=AAATTTATAGAATGATTTGTAGGCCTTTGTGAAGCGGAATC;IPDRatio=1.57
scf7180000000002	kinModCall	modified_base	73650	73650	23	-	.	coverage=113;context=TCTCCTTTCTCATTTTTTCTAGTTCTTATTAAAAAATTAGA;IPDRatio=1.50
scf7180000000002	kinModCall	modified_base	73678	73678	23	-	.	coverage=108;context=TTTAAATACAAATTCAAAACCACCAATTTCTCCTTTCTCAT;IPDRatio=1.52
scf7180000000002	kinModCall	modified_base	73704	73704	26	+	.	coverage=102;context=GAATTTGTATTTAAAATCGCTTTACACAAAGATGATAGAGA;IPDRatio=1.50
scf7180000000002	kinModCall	modified_base	73713	73713	23	+	.	coverage=97;context=TTTAAAATCGCTTTACACAAAGATGATAGAGAAGTTTTAGA;IPDRatio=1.56
scf7180000000002	kinModCall	modified_base	73726	73726	24	+	.	coverage=103;context=TACACAAAGATGATAGAGAAGTTTTAGAATATATTAAATAT;IPDRatio=1.49
scf7180000000002	kinModCall	modified_base	73837	73837	22	-	.	coverage=120;context=TAATGAAAATTTATCAAACAAAGGTATTAATATAGTTTCAA;IPDRatio=1.48
scf7180000000002	kinModCall	modified_base	73932	73932	23	-	.	coverage=125;context=TATGTTTGTTCTCTACTTGACCCACTAGATTTACGATTTTT;IPDRatio=1.59
scf7180000000002	kinModCall	modified_base	74212	74212	24	+	.	coverage=100;context=CTTACATGTTAGGTAGTACAACTAAATTAATTAATATTTAT;IPDRatio=1.51
scf7180000000002	kinModCall	modified_base	74260	74260	23	+	.	coverage=100;context=AAGTAAAAGCTGACAATAGACCTATTTCTATATTAGAAATC;IPDRatio=1.50
scf7180000000002	kinModCall	modified_base	74333	74333	21	-	.	coverage=111;context=GAGATTTTTTAGTTATAAATTTAATACCATCTAAATAAGGA;IPDRatio=1.48
scf7180000000002	kinModCall	modified_base	74338	74338	21	-	.	coverage=112;context=ATCTTGAGATTTTTTAGTTATAAATTTAATACCATCTAAAT;IPDRatio=1.46
scf7180000000002	kinModCall	modified_base	74658	74658	28	+	.	coverage=95;context=GGCTCCTTTAATTATTTTACTAATGAATATCATGTGCTAAA;IPDRatio=1.72
scf7180000000002	kinModCall	modified_base	74664	74664	93	-	.	coverage=115;context=AAGAAATTTAGCACATGATATTCATTAGTAAAATAATTAAA;IPDRatio=2.69
scf7180000000002	kinModCall	modified_base	75348	75348	24	-	.	coverage=117;context=TATATTGTTCTTTAATATATACACAGCTAAATTAAATTGAT;IPDRatio=1.43
scf7180000000002	kinModCall	modified_base	75603	75603	28	+	.	coverage=94;context=GTTATTATTATCTTAAAAAAATATTAAAAAACAAACAAACC;IPDRatio=1.62
scf7180000000002	kinModCall	modified_base	75607	75607	21	-	.	coverage=122;context=TTGGGGTTTGTTTGTTTTTTAATATTTTTTTAAGATAATAA;IPDRatio=1.42
scf7180000000002	kinModCall	modified_base	76195	76195	28	+	.	coverage=116;context=ATAGACGTAGTTCGTTTAATGAATGTTTTAAAAATTAGATA;IPDRatio=1.58
scf7180000000002	kinModCall	modified_base	76514	76514	49	-	.	coverage=129;context=CCCTTCAAAAGAAAAGAAGTTTTAACTTTTTGTATATCAGA;IPDRatio=1.84
scf7180000000002	kinModCall	modified_base	76735	76735	22	-	.	coverage=118;context=ATTAAAATCCGCTACAAATAATTTTATACTTGGAGGTGGTA;IPDRatio=1.41
scf7180000000002	kinModCall	modified_base	76780	76780	22	+	.	coverage=112;context=TTTAATAATAAAAATTATTTTATAATTAAAAACGTTCAACG;IPDRatio=1.52
scf7180000000002	kinModCall	modified_base	76901	76901	22	+	.	coverage=115;context=TCTAAATATATTCGAAAGGATATATAATATAAATTAAAAAA;IPDRatio=1.49
scf7180000000002	kinModCall	modified_base	77229	77229	21	+	.	coverage=101;context=TAGCGATAACTATATAATGGCTAATCCTATGCAAACACCTG;IPDRatio=1.42
scf7180000000002	kinModCall	modified_base	77250	77250	25	+	.	coverage=101;context=TAATCCTATGCAAACACCTGCGGCTATAGTACCAGAATGAT;IPDRatio=1.56
scf7180000000002	kinModCall	modified_base	77391	77391	27	+	.	coverage=107;context=GGATTACTTTTTAGTAGTTACGGGCTCCTAGTGATTCACAC;IPDRatio=1.58
scf7180000000002	kinModCall	modified_base	77531	77531	22	-	.	coverage=103;context=ACTCGACTATAAATAAATAATATTATAGAAGATAAATCTAT;IPDRatio=1.48
scf7180000000002	kinModCall	modified_base	77605	77605	29	+	.	coverage=107;context=TCGTTTATCTCCGAATGAAAGAGCAGCAATTAAACTACCCG;IPDRatio=1.68
scf7180000000002	kinModCall	m4C	77747	77747	43	+	.	coverage=108;context=GTAAAACATAAAGAATATTTCGATGGCTGATTAAGTTTCTT;IPDRatio=1.90;frac=0.572;fracLow=0.294;fracUp=0.772;identificationQv=8
scf7180000000002	kinModCall	modified_base	77789	77789	22	-	.	coverage=95;context=AATCTATATTGAGGTATATAATCATTTGCGCAATAAGAAAT;IPDRatio=1.45
scf7180000000002	kinModCall	modified_base	78132	78132	29	+	.	coverage=107;context=AAGTAATATCAGACAAATGTCAGTCTTTATAAAACAGGATA;IPDRatio=1.57
scf7180000000002	kinModCall	modified_base	78255	78255	21	-	.	coverage=103;context=TAGGATCTCACAGGTATAAATGCTAAACAGTTAAGATTTTC;IPDRatio=1.60
scf7180000000002	kinModCall	modified_base	78374	78374	23	+	.	coverage=107;context=AGACTCTAACAAATCTTATCTTGGTAGTAGTTTAAATTTAG;IPDRatio=1.71
scf7180000000002	kinModCall	modified_base	78454	78454	21	+	.	coverage=102;context=CTCATATTAGCCGTAAAATGATGTTGATAAATAAAGCTATT;IPDRatio=1.53
scf7180000000002	kinModCall	modified_base	78525	78525	21	+	.	coverage=98;context=GATATTGTTGAATATTGTGAAGCTAAAGAGCTAGTAAAAAG;IPDRatio=1.49
scf7180000000002	kinModCall	modified_base	78567	78567	21	-	.	coverage=105;context=ACATTATAATAAGGAGAAATAAGATCCATATAATATTGCTC;IPDRatio=1.39
scf7180000000002	kinModCall	modified_base	78635	78635	21	-	.	coverage=104;context=TTTTACGTACTATTTGCAATGTTTTTTCAGTATGTTTATAA;IPDRatio=1.50
scf7180000000002	kinModCall	modified_base	78788	78788	32	+	.	coverage=107;context=TAGTAAGACCACTTTAAAAGAATATATACTTAATTCTAAGC;IPDRatio=1.66
scf7180000000002	kinModCall	modified_base	78858	78858	22	+	.	coverage=114;context=AATTTATCCGTGTCTAATTATGATTCAAATTATTTAAATCA;IPDRatio=1.43
scf7180000000002	kinModCall	modified_base	78900	78900	22	+	.	coverage=112;context=CCTAATTCAAAAAAAATTGAAGTAATTGATTTAGAATTGAA;IPDRatio=1.63
scf7180000000002	kinModCall	modified_base	78988	78988	23	-	.	coverage=96;context=ATTACGTTTTAAATACGTAGCTATTGAATTAAATTTTATAT;IPDRatio=1.44
scf7180000000002	kinModCall	modified_base	78989	78989	36	-	.	coverage=104;context=GATTACGTTTTAAATACGTAGCTATTGAATTAAATTTTATA;IPDRatio=1.82
scf7180000000002	kinModCall	modified_base	79396	79396	21	+	.	coverage=107;context=ATTATAAGATATTCTATATTGACAAATGATTTATTACCTTT;IPDRatio=1.52
scf7180000000002	kinModCall	modified_base	79621	79621	22	+	.	coverage=108;context=GGAGCTAAACATGTTGAAAGTCCATTTATAGAACTAGGACA;IPDRatio=1.46
scf7180000000002	kinModCall	modified_base	79788	79788	28	+	.	coverage=104;context=GTAATACTTGGCTATGATTTAATATTTATCGTAAATAGATA;IPDRatio=1.56
scf7180000000002	kinModCall	modified_base	80010	80010	21	+	.	coverage=106;context=AGAATTCTAAAGTAATTTACTATATATATGTATATAGAATA;IPDRatio=1.54
scf7180000000002	kinModCall	modified_base	80068	80068	21	-	.	coverage=100;context=GCGCAAGGCTCTTATATATAAATATATATATATCTATAAAT;IPDRatio=1.46
scf7180000000002	kinModCall	modified_base	80069	80069	21	+	.	coverage=86;context=TTTATAGATATATATATATTTATATATAAGAGCCTTGCGCC;IPDRatio=1.54
scf7180000000002	kinModCall	modified_base	80093	80093	43	+	.	coverage=108;context=TATAAGAGCCTTGCGCCTATTTTATACTTAGTTCGGAGCAT;IPDRatio=2.06
scf7180000000002	kinModCall	modified_base	80157	80157	25	+	.	coverage=106;context=TTCGAATTTTTATCTATAGTGAAGAGCTAAAAATACGAATA;IPDRatio=1.53
scf7180000000002	kinModCall	modified_base	80252	80252	29	-	.	coverage=115;context=GTGTTATTATCAGTTTAACTAATAAAGCAAAATAGTCAACT;IPDRatio=1.52
scf7180000000002	kinModCall	modified_base	80257	80257	21	+	.	coverage=123;context=ACTATTTTGCTTTATTAGTTAAACTGATAATAACACTCTAT;IPDRatio=1.44
scf7180000000002	kinModCall	modified_base	80283	80283	24	+	.	coverage=113;context=ATAATAACACTCTATTAAATGTACTCCTCATAGATTTAGAA;IPDRatio=1.49
scf7180000000002	kinModCall	modified_base	80334	80334	21	+	.	coverage=122;context=TAAACAAGAAGAAGAAGATGATGAGCAAGAAAAAGAAGACA;IPDRatio=1.45
scf7180000000002	kinModCall	modified_base	80336	80336	23	+	.	coverage=122;context=AACAAGAAGAAGAAGATGATGAGCAAGAAAAAGAAGACAAT;IPDRatio=1.54
scf7180000000002	kinModCall	modified_base	80375	80375	23	+	.	coverage=120;context=ATCTCGCCTTAAGTTTAAGGTCTGAAATATCTATGGCTATG;IPDRatio=1.42
scf7180000000002	kinModCall	modified_base	80437	80437	26	-	.	coverage=102;context=AAAGCAAATATTAAGTATAAAGTACCTATATCTTTAGCATT;IPDRatio=1.71
scf7180000000002	kinModCall	modified_base	80494	80494	21	+	.	coverage=127;context=GGTACAGCTTTTTCAGTTATAATAAGATTTGAACTTAGTGG;IPDRatio=1.41
scf7180000000002	kinModCall	modified_base	80653	80653	21	+	.	coverage=123;context=TATTATTCAAATCACCGAGACAATGAAACTAACAATATTAC;IPDRatio=1.57
scf7180000000002	kinModCall	modified_base	81007	81007	28	+	.	coverage=118;context=ATTAGATATAAAAGAGTTTTTCGGAGTGGGGAATATTAGTA;IPDRatio=1.57
scf7180000000002	kinModCall	modified_base	81015	81015	27	+	.	coverage=104;context=TAAAAGAGTTTTTCGGAGTGGGGAATATTAGTAGTAAAGAA;IPDRatio=1.72
scf7180000000002	kinModCall	modified_base	81077	81077	24	+	.	coverage=120;context=TCTCTTAAAGATTTGGATACTGTTATAATTCCCCATTTCGA;IPDRatio=1.55
scf7180000000002	kinModCall	modified_base	81096	81096	24	+	.	coverage=121;context=CTGTTATAATTCCCCATTTCGAATTATACCCTTTATTAACT;IPDRatio=1.48
scf7180000000002	kinModCall	modified_base	81103	81103	22	-	.	coverage=107;context=TCTTTTTAGTTAATAAAGGGTATAATTCGAAATGGGGAATT;IPDRatio=1.50
scf7180000000002	kinModCall	modified_base	81434	81434	21	-	.	coverage=99;context=AATTCAAGATCCCGTGAGTGTTGAGTAATTAAAAATTTAAG;IPDRatio=1.59
scf7180000000002	kinModCall	modified_base	81456	81456	21	+	.	coverage=126;context=ACTCACGGGATCTTGAATTGTTGAAATGTTTTATAAGCTTT;IPDRatio=1.50
scf7180000000002	kinModCall	modified_base	81456	81456	28	-	.	coverage=102;context=AAAGCTTATAAAACATTTCAACAATTCAAGATCCCGTGAGT;IPDRatio=1.60
scf7180000000002	kinModCall	modified_base	81499	81499	36	+	.	coverage=119;context=AGAAGGGGGTTTTATAAAAGAGCGCACAGCGATATGCGAAT;IPDRatio=1.67
scf7180000000002	kinModCall	modified_base	81560	81560	25	+	.	coverage=124;context=CTTATTATAGAGAAACTTATACCTCTATTTCAAAAATACCC;IPDRatio=1.43
scf7180000000002	kinModCall	modified_base	81602	81602	21	+	.	coverage=124;context=ATTCTTGGTAATAAAAATAAGGATTTTAGAGATTTTTGTAA;IPDRatio=1.43
scf7180000000002	kinModCall	modified_base	81615	81615	23	-	.	coverage=104;context=TAATTCCGCGATTTTACAAAAATCTCTAAAATCCTTATTTT;IPDRatio=1.46
scf7180000000002	kinModCall	m4C	81629	81629	34	-	.	coverage=99;context=GCATTATTCTTCATTAATTCCGCGATTTTACAAAAATCTCT;IPDRatio=1.73;frac=0.471;fracLow=0.210;fracUp=0.684;identificationQv=17
scf7180000000002	kinModCall	modified_base	81667	81667	22	-	.	coverage=102;context=TTTCTCGAATTTTATATAACCCTTCTTCTGTTTTATGAGCA;IPDRatio=1.45
scf7180000000002	kinModCall	modified_base	81741	81741	26	-	.	coverage=99;context=AAGATAAGCAGCAAGAATAATTGCAACTATAACATAAGTCG;IPDRatio=1.57
scf7180000000002	kinModCall	modified_base	81820	81820	22	-	.	coverage=98;context=TCTCGCATATAGTGAAAATAAAGTAAAAGATTTCTATTTTA;IPDRatio=1.49
scf7180000000002	kinModCall	modified_base	81821	81821	27	-	.	coverage=102;context=TTCTCGCATATAGTGAAAATAAAGTAAAAGATTTCTATTTT;IPDRatio=1.52
scf7180000000002	kinModCall	modified_base	81856	81856	32	+	.	coverage=115;context=CGAGAACATCTTTAGAGCTTTTGGTACTAGTACTGCGGACT;IPDRatio=1.86
scf7180000000002	kinModCall	modified_base	81883	81883	24	+	.	coverage=109;context=TAGTACTGCGGACTTTCGGAACTTATCCGGTATACGTAAAG;IPDRatio=1.52
scf7180000000002	kinModCall	modified_base	81915	81915	22	+	.	coverage=106;context=TACGTAAAGCAGCAGAATACAGTAACAATCCAAAAGATTAG;IPDRatio=1.71
scf7180000000002	kinModCall	modified_base	82064	82064	21	-	.	coverage=97;context=ATGCTTATTATCCTCTCAAACACGGCTGACTATAAAAAGGT;IPDRatio=1.46
scf7180000000002	kinModCall	modified_base	82391	82391	21	+	.	coverage=98;context=ATAGATTACGTAAACAAAGAGGTACTCCTATATATATTTAC;IPDRatio=1.64
scf7180000000002	kinModCall	modified_base	82396	82396	24	-	.	coverage=81;context=GCATTGTAAATATATATAGGAGTACCTCTTTGTTTACGTAA;IPDRatio=1.80
scf7180000000002	kinModCall	modified_base	82410	82410	21	+	.	coverage=108;context=AGGTACTCCTATATATATTTACAATGCAGAAGATTTTACTT;IPDRatio=1.41
scf7180000000002	kinModCall	m4C	82628	82628	65	+	.	coverage=115;context=TAGATGAAATAAAAAAAATTCGTTATAAATAAACGAGAAAT;IPDRatio=2.20;frac=0.830;fracLow=0.607;fracUp=1.000;identificationQv=39
scf7180000000002	kinModCall	modified_base	82648	82648	36	+	.	coverage=112;context=CGTTATAAATAAACGAGAAATTTATAATGTTAAACACCCAG;IPDRatio=1.93
scf7180000000002	kinModCall	modified_base	82713	82713	22	+	.	coverage=107;context=TTAAAGACGATTCAGGTAAAAATATAGTATTTCCATCATTA;IPDRatio=1.50
scf7180000000002	kinModCall	modified_base	82792	82792	36	+	.	coverage=107;context=TATTAGAGAATATTTAAAAGGCGAAAAATTGGGTTATTATA;IPDRatio=1.76
scf7180000000002	kinModCall	modified_base	82803	82803	21	+	.	coverage=104;context=ATTTAAAAGGCGAAAAATTGGGTTATTATAGAGGAAAATGA;IPDRatio=1.47
scf7180000000002	kinModCall	modified_base	82871	82871	22	+	.	coverage=112;context=TAGGCATGGCCGGATAAGATAGAAATATTTTATTTTATTTT;IPDRatio=1.43
scf7180000000002	kinModCall	modified_base	82885	82885	21	+	.	coverage=112;context=TAAGATAGAAATATTTTATTTTATTTTCACTATTTGCTGGA;IPDRatio=1.44
scf7180000000002	kinModCall	modified_base	82939	82939	30	-	.	coverage=87;context=GCTGCTATTCTGTAGTCCGCGGTACTAGTTTTAAACGCTCT;IPDRatio=2.61
scf7180000000002	kinModCall	modified_base	83131	83131	22	+	.	coverage=113;context=TCTCGAAAGTTAGTGTGTAATCGTATGCCAGCTTTAATAGG;IPDRatio=1.48
scf7180000000002	kinModCall	modified_base	83142	83142	22	-	.	coverage=91;context=TTCCAAATCCGCCTATTAAAGCTGGCATACGATTACACACT;IPDRatio=1.44
scf7180000000002	kinModCall	modified_base	83184	83184	21	+	.	coverage=111;context=TTTCCTTATGCCTTTAATGGTAGGGGGTCCCGATATGGCAA;IPDRatio=1.55
scf7180000000002	kinModCall	modified_base	83189	83189	25	+	.	coverage=107;context=TTATGCCTTTAATGGTAGGGGGTCCCGATATGGCAAAGCAA;IPDRatio=2.12
scf7180000000002	kinModCall	modified_base	83214	83214	21	+	.	coverage=102;context=CGATATGGCAAAGCAAAACAAGGGCTTTGGAATAAAAAACA;IPDRatio=1.46
scf7180000000002	kinModCall	modified_base	83245	83245	24	-	.	coverage=92;context=CTATCAGAGACCTTTTCACTAATATATCTATTGTTTTTTAT;IPDRatio=1.68
scf7180000000002	kinModCall	modified_base	83264	83264	21	-	.	coverage=90;context=CTTGATAGTAAAAGAAGCTCTATCAGAGACCTTTTCACTAA;IPDRatio=1.45
scf7180000000002	kinModCall	modified_base	83491	83491	26	-	.	coverage=89;context=ATCATCCTGCAAGAATTCAAGGGAAATTTTTATTTTCAAAC;IPDRatio=1.62
scf7180000000002	kinModCall	modified_base	83555	83555	29	+	.	coverage=107;context=TGATTATATCGTAAAAATTTGGATAGTTATAGTCCTATCTT;IPDRatio=1.62
scf7180000000002	kinModCall	modified_base	83556	83556	21	+	.	coverage=111;context=GATTATATCGTAAAAATTTGGATAGTTATAGTCCTATCTTA;IPDRatio=1.47
scf7180000000002	kinModCall	modified_base	83966	83966	26	-	.	coverage=86;context=TTATTTAAAGCCTCTCAAGTTATATTATAAGGATCAGCATC;IPDRatio=1.63
scf7180000000002	kinModCall	modified_base	84173	84173	21	-	.	coverage=88;context=AAAGCAGCATAAAGTTTTTTTTTAGACAATACATTTTCTTT;IPDRatio=1.45
scf7180000000002	kinModCall	modified_base	84179	84179	21	+	.	coverage=102;context=AATGTATTGTCTAAAAAAAAACTTTATGCTGCTTTGCTAAT;IPDRatio=1.46
scf7180000000002	kinModCall	modified_base	84226	84226	23	-	.	coverage=89;context=ATGTTGTTTATGTATAAACAACATAAATAATTAAATTCTAA;IPDRatio=1.49
scf7180000000002	kinModCall	modified_base	84334	84334	24	-	.	coverage=90;context=AAATGGTCTCAATTGAAACGAGTTCTTTTACTATTCATACT;IPDRatio=1.51
scf7180000000002	kinModCall	modified_base	84596	84596	21	+	.	coverage=122;context=AGAACAATATGCAGGAAACCAAAGTAATTTTGTATACAATG;IPDRatio=1.44
scf7180000000002	kinModCall	modified_base	84643	84643	25	-	.	coverage=90;context=TGTCTTCACCCCTATGAGGGGGCTTCGCGTGTAGTCTCTGA;IPDRatio=1.84
scf7180000000002	kinModCall	modified_base	84710	84710	21	+	.	coverage=121;context=GTTTTGACTTCGGTAAGATTCCCTAGATTAAATAACATCAG;IPDRatio=1.49
scf7180000000002	kinModCall	m4C	85113	85113	23	-	.	coverage=101;context=TTTATTTAATACTTTTCTATCGGTAATTCTAAAAGCACCTG;IPDRatio=1.63;frac=1.000;fracLow=1.000;fracUp=1.000;identificationQv=3
scf7180000000002	kinModCall	modified_base	85162	85162	23	-	.	coverage=99;context=AATATTTACTAGTTAAAAGAGGATATTCATCAAAAATAGGA;IPDRatio=1.48
scf7180000000002	kinModCall	modified_base	85375	85375	28	-	.	coverage=97;context=ACCCTGCCAATCAAAAAACTGTGACGAATTTAGCTATATCT;IPDRatio=1.57
scf7180000000002	kinModCall	modified_base	85434	85434	24	-	.	coverage=96;context=ATCTATACTTACTTTATCTGGGTAAGTATAAATACCAAATG;IPDRatio=1.54
scf7180000000002	kinModCall	modified_base	85488	85488	25	+	.	coverage=123;context=AAAAATTAGATAGGTTACTATTAGTACTTATAAAACGTGTT;IPDRatio=1.69
scf7180000000002	kinModCall	modified_base	85853	85853	21	-	.	coverage=105;context=ATAGCTTAAATACAAAAAATTCAATATAATAAAATGATGCT;IPDRatio=1.46
scf7180000000002	kinModCall	modified_base	85874	85874	24	+	.	coverage=124;context=ATTTTTTGTATTTAAGCTATAAACTACTCATGCTGTATTAT;IPDRatio=1.46
scf7180000000002	kinModCall	modified_base	85884	85884	23	-	.	coverage=101;context=ATACGCTTTTATAATACAGCATGAGTAGTTTATAGCTTAAA;IPDRatio=1.64
scf7180000000002	kinModCall	modified_base	86059	86059	24	-	.	coverage=103;context=ATTTAAAACTAGAGTAACATGCAACAAATCACTTTGTTGTT;IPDRatio=1.64
scf7180000000002	kinModCall	modified_base	86069	86069	26	-	.	coverage=99;context=TAAATGATTAATTTAAAACTAGAGTAACATGCAACAAATCA;IPDRatio=1.71
scf7180000000002	kinModCall	modified_base	86091	86091	22	-	.	coverage=103;context=CACACTTCGTAGAAACAGCCACTAAATGATTAATTTAAAAC;IPDRatio=1.46
scf7180000000002	kinModCall	modified_base	86181	86181	29	-	.	coverage=96;context=AGCTTCGTCATTTTTTTTTATTTTCTGGCTGTTTATACGCT;IPDRatio=1.55
scf7180000000002	kinModCall	modified_base	86225	86225	21	-	.	coverage=97;context=AGAAATGGGTATATTCATACTTTATTTTTATTCTTATGAGG;IPDRatio=1.44
scf7180000000002	kinModCall	modified_base	86231	86231	23	-	.	coverage=95;context=ATGATAAGAAATGGGTATATTCATACTTTATTTTTATTCTT;IPDRatio=1.48
scf7180000000002	kinModCall	modified_base	86262	86262	23	-	.	coverage=98;context=CGAAGTGCTAAAATAATCGCAGTTATTTTAAATGATAAGAA;IPDRatio=1.57
scf7180000000002	kinModCall	m4C	86263	86263	35	-	.	coverage=102;context=GCGAAGTGCTAAAATAATCGCAGTTATTTTAAATGATAAGA;IPDRatio=1.77;frac=0.437;fracLow=0.237;fracUp=0.647;identificationQv=7
scf7180000000002	kinModCall	modified_base	86330	86330	21	+	.	coverage=127;context=GTAGCGCACGATTAATTTAAAATGAGCTAACTAACAAACAA;IPDRatio=1.43
scf7180000000002	kinModCall	modified_base	86648	86648	22	+	.	coverage=123;context=GGTTTTACAGATGGTGATGGAAGTTTTACTATCTATAGATC;IPDRatio=1.44
scf7180000000002	kinModCall	modified_base	86699	86699	31	+	.	coverage=121;context=AAATGAACTCTTTTAAACTCAAAGTACTTATAATTTAAGAT;IPDRatio=1.68
scf7180000000002	kinModCall	modified_base	87535	87535	21	+	.	coverage=119;context=CGAAGCATGCATCTTTCACTATTTATTTTATTATTTTAGTT;IPDRatio=1.41
scf7180000000002	kinModCall	modified_base	87555	87555	25	+	.	coverage=115;context=ATTTATTTTATTATTTTAGTTATTTCTGGCTGTTTCTACGA;IPDRatio=1.51
scf7180000000002	kinModCall	modified_base	87593	87593	28	+	.	coverage=121;context=CGAAGACTTCGTAGAAATAGCCTAAATAATAAAATAAATAA;IPDRatio=1.55
scf7180000000002	kinModCall	modified_base	87715	87715	23	-	.	coverage=95;context=CACCAGATAAGTGTAAAGCAAATATAGCAAGGTCTACACTA;IPDRatio=1.57
scf7180000000002	kinModCall	modified_base	87954	87954	29	-	.	coverage=93;context=TAATTTATTATTAGTCATAGAAGAATAATTACGTATATTTA;IPDRatio=1.60
scf7180000000002	kinModCall	modified_base	88160	88160	23	+	.	coverage=104;context=GGAGCAGGAGTTATTAGTGAAGTGGGAAATGTTGTAATGTA;IPDRatio=1.61
scf7180000000002	kinModCall	modified_base	88222	88222	30	-	.	coverage=87;context=AAGGATATTTTTCGAAATGGGGTATTATAATATTAATTAAG;IPDRatio=2.02
scf7180000000002	kinModCall	modified_base	88640	88640	21	-	.	coverage=90;context=ATAACAAATTCCCCTGTTCCACGAGATTTAGAATAATACTT;IPDRatio=1.47
scf7180000000002	kinModCall	modified_base	88698	88698	31	-	.	coverage=87;context=AAATGAGTATTTTTCAAAAAAAGGTATAATCTTTGTAAAAA;IPDRatio=1.74
scf7180000000002	kinModCall	modified_base	88716	88716	34	-	.	coverage=76;context=ATAAAGTTTAATACCTTTAAATGAGTATTTTTCAAAAAAAG;IPDRatio=1.81
scf7180000000002	kinModCall	modified_base	88745	88745	24	-	.	coverage=92;context=TTAGCAGCTTTAACAAAGTCTAAAAAATTATAAAGTTTAAT;IPDRatio=1.59
scf7180000000002	kinModCall	modified_base	88753	88753	32	-	.	coverage=89;context=GAATTAAATTAGCAGCTTTAACAAAGTCTAAAAAATTATAA;IPDRatio=1.69
scf7180000000002	kinModCall	modified_base	88938	88938	27	-	.	coverage=89;context=CAGGATAGATTTATCTCTATTATACATATAATAATAAGGTA;IPDRatio=1.82
scf7180000000002	kinModCall	modified_base	89088	89088	27	+	.	coverage=104;context=GTAAAAAATATATAGATTTAGCTAAACAATTAAAAATGTCT;IPDRatio=1.70
scf7180000000002	kinModCall	modified_base	89137	89137	21	+	.	coverage=99;context=TGTAGAATCTATGTTAATTAAAGATAGAATTCATAAAAAAA;IPDRatio=1.48
scf7180000000002	kinModCall	modified_base	89422	89422	22	+	.	coverage=106;context=TTCTAATCTTTTATTTTACAGTAATAACTTTATATTAATAG;IPDRatio=1.43
scf7180000000002	kinModCall	modified_base	89589	89589	30	+	.	coverage=97;context=AATAATGAAAAGCGCAATAAAAGGTGATAGTGTTTATCTTC;IPDRatio=1.73
scf7180000000002	kinModCall	modified_base	89714	89714	21	-	.	coverage=89;context=AATCTAGGTATATTAATTAAAGTAATGTCTCTTCACTAACT;IPDRatio=1.74
scf7180000000002	kinModCall	modified_base	89739	89739	28	-	.	coverage=74;context=AGTTTTGTGTAAATCCTTAAATATTAATCTAGGTATATTAA;IPDRatio=1.60
scf7180000000002	kinModCall	modified_base	89745	89745	23	-	.	coverage=95;context=ACTTCTAGTTTTGTGTAAATCCTTAAATATTAATCTAGGTA;IPDRatio=1.60
scf7180000000002	kinModCall	modified_base	89766	89766	24	+	.	coverage=95;context=ATTTACACAAAACTAGAAGTTTAAGCGAAGATAAATTAGGT;IPDRatio=1.52
scf7180000000002	kinModCall	modified_base	89788	89788	21	-	.	coverage=82;context=GTTGTATTTTACTATGAGGTAGACCTAATTTATCTTCGCTT;IPDRatio=1.45
scf7180000000002	kinModCall	modified_base	90133	90133	25	-	.	coverage=92;context=GTTCAGAGCTTCTGATCCCCTCCCCCCAAAATAATAAAGTA;IPDRatio=1.59
scf7180000000002	kinModCall	modified_base	90287	90287	21	+	.	coverage=107;context=GCTATAATGTTACAAAAAGATAGACTTAAATTTAATAGAAT;IPDRatio=1.57
scf7180000000002	kinModCall	modified_base	90770	90770	29	-	.	coverage=95;context=CCTTTAGTAATATTCTGGTCTATATTACAATAGTAATTTTT;IPDRatio=1.80
scf7180000000002	kinModCall	modified_base	90880	90880	33	-	.	coverage=95;context=TAATGGTCTTAGGCTAAGGTGCCAAAGTACTTTGCTTTGGC;IPDRatio=1.78
scf7180000000002	kinModCall	modified_base	90951	90951	32	-	.	coverage=91;context=ATAATAACAACGAATAATTTTACTAAAGGCAATATTACTAA;IPDRatio=1.70
scf7180000000002	kinModCall	modified_base	90974	90974	21	-	.	coverage=100;context=TGTTTTATATGTCTTCTTCCTATATAATAACAACGAATAAT;IPDRatio=1.54
scf7180000000002	kinModCall	modified_base	90983	90983	24	+	.	coverage=106;context=TGTTATTATATAGGAAGAAGACATATAAAACAAAATTAGCT;IPDRatio=1.49
scf7180000000002	kinModCall	modified_base	91249	91249	31	-	.	coverage=98;context=AAAACATACAAATTTTGGCGCATAGTCTCTGAAGATACTTA;IPDRatio=1.67
scf7180000000002	kinModCall	modified_base	91279	91279	22	-	.	coverage=101;context=AAATTTACGACTTGAATAAGGGTAATTTTTAAAACATACAA;IPDRatio=1.56
scf7180000000002	kinModCall	modified_base	91488	91488	21	-	.	coverage=104;context=ATTAAAGCTAAAGCAAAATCTCTTAAATCAAAAACTATTTG;IPDRatio=1.53
scf7180000000002	kinModCall	modified_base	91571	91571	25	-	.	coverage=101;context=CTTCCATTTTGTTGATAGATAATATATAAGCATTAGAACCT;IPDRatio=1.58
scf7180000000002	kinModCall	modified_base	91769	91769	23	-	.	coverage=108;context=TAGTTCTAACTGAAAAATGTCCATCAGCATCTATAAACCCT;IPDRatio=1.55
scf7180000000002	kinModCall	modified_base	91807	91807	36	-	.	coverage=107;context=AAATTTACACTCTATTTTAGGGTATTTGTTACCTAAAGTAG;IPDRatio=2.12
scf7180000000002	kinModCall	modified_base	92011	92011	22	-	.	coverage=107;context=ATATTTACTAGAAAATAAAGGATATTTTTCAAGATAACTTA;IPDRatio=1.41
scf7180000000002	kinModCall	modified_base	92055	92055	22	+	.	coverage=99;context=AATTATAAAGATTGAGTGAAAGTATTATCATATTTTGAATC;IPDRatio=1.60
scf7180000000002	kinModCall	modified_base	92077	92077	24	+	.	coverage=118;context=TATTATCATATTTTGAATCTAAAAAACATACAGAATCCGAA;IPDRatio=1.48
scf7180000000002	kinModCall	modified_base	92093	92093	25	-	.	coverage=100;context=TTATAGCTTTTATAGATTCGGATTCTGTATGTTTTTTAGAT;IPDRatio=1.53
scf7180000000002	kinModCall	modified_base	92408	92408	22	+	.	coverage=120;context=CATCTTTTCTCGCCGAAGAGCGATCGGGCGTAATGGCACAG;IPDRatio=1.48
scf7180000000002	kinModCall	m4C	92477	92477	41	-	.	coverage=118;context=CTGGGAGCTTTTATGCTCGCCCCACCAGCCTTAACACAGCG;IPDRatio=1.97;frac=0.433;fracLow=0.276;fracUp=0.619;identificationQv=4
scf7180000000002	kinModCall	modified_base	92488	92488	22	+	.	coverage=114;context=GGCTGGTGGGGCGAGCATAAAAGCTCCCAGCCTAAATAAAA;IPDRatio=1.44
scf7180000000002	kinModCall	modified_base	92664	92664	28	-	.	coverage=113;context=AAACTTCTCCTTACGAAGTTAGGCAGTCACATATAGGCACG;IPDRatio=1.55
scf7180000000002	kinModCall	modified_base	92710	92710	31	-	.	coverage=118;context=TCTATAACTAAAATAAAAAAAATAGCAAGCAGCCACCATAT;IPDRatio=1.67
scf7180000000002	kinModCall	modified_base	92717	92717	22	+	.	coverage=106;context=GGCTGCTTGCTATTTTTTTTATTTTAGTTATAGATGGCTGT;IPDRatio=1.44
scf7180000000002	kinModCall	modified_base	92774	92774	24	+	.	coverage=110;context=AACAGCAGCAGAAATAATAAAATAACTAAAAAAAAATGGCG;IPDRatio=1.46
scf7180000000002	kinModCall	modified_base	92798	92798	22	-	.	coverage=124;context=GAAATAGAGCCAGCTGGCCAGCTTCGCCATTTTTTTTTAGT;IPDRatio=1.45
scf7180000000002	kinModCall	modified_base	92891	92891	23	+	.	coverage=112;context=TAGTAGTAAGCTAAGTTCAAAATCTAAAATTAAAATCCCAA;IPDRatio=1.43
scf7180000000002	kinModCall	modified_base	92892	92892	22	-	.	coverage=119;context=CTTGGGATTTTAATTTTAGATTTTGAACTTAGCTTACTACT;IPDRatio=1.42
scf7180000000002	kinModCall	modified_base	92905	92905	24	+	.	coverage=103;context=GTTCAAAATCTAAAATTAAAATCCCAAGGTAATATATTTTC;IPDRatio=1.52
scf7180000000002	kinModCall	modified_base	92910	92910	26	+	.	coverage=113;context=AAATCTAAAATTAAAATCCCAAGGTAATATATTTTCTATAA;IPDRatio=1.68
scf7180000000002	kinModCall	modified_base	92922	92922	28	-	.	coverage=114;context=AGGATAATAACATTATAGAAAATATATTACCTTGGGATTTT;IPDRatio=1.56
scf7180000000002	kinModCall	modified_base	93150	93150	26	-	.	coverage=118;context=ATAAAAATAAAAGTAATAATAACCCTAAAATAAAAAATCAA;IPDRatio=1.48
scf7180000000002	kinModCall	modified_base	93166	93166	33	+	.	coverage=115;context=GGGTTATTATTACTTTTATTTTTATATTGTAATATTGAGAC;IPDRatio=1.64
scf7180000000002	kinModCall	modified_base	93192	93192	21	-	.	coverage=114;context=AAGTTTCTTCATCAAGACAGTATACAGTCTCAATATTACAA;IPDRatio=1.55
scf7180000000002	kinModCall	modified_base	93368	93368	23	-	.	coverage=111;context=AGCTATGGGAGATCCCCCACTAGTTTTAATAACTTTAGCTG;IPDRatio=1.47
scf7180000000002	kinModCall	modified_base	93546	93546	28	-	.	coverage=107;context=CTGCTGAAGGTTCGATTGAAAAGGCACTAGGTCCATTATTT;IPDRatio=1.60
scf7180000000002	kinModCall	modified_base	93823	93823	23	-	.	coverage=106;context=AAAAAATTCGCAATATATAAACTATATATACTTGATAGAAT;IPDRatio=1.60
scf7180000000002	kinModCall	modified_base	93830	93830	21	-	.	coverage=116;context=ATTTACTAAAAAATTCGCAATATATAAACTATATATACTTG;IPDRatio=1.52
scf7180000000002	kinModCall	modified_base	93940	93940	24	+	.	coverage=120;context=GGCTAAGCGCGGAGCTTATTGCTTAAAGGCATAATCTCTTA;IPDRatio=1.43
scf7180000000002	kinModCall	modified_base	94007	94007	24	+	.	coverage=120;context=GGCTCTAAGCTCAAGATAAAAATAGGAAAAAAAGTCAAGGT;IPDRatio=1.50
scf7180000000002	kinModCall	modified_base	94023	94023	23	+	.	coverage=126;context=TAAAAATAGGAAAAAAAGTCAAGGTTTAGTGCAAGCTATGA;IPDRatio=1.49
scf7180000000002	kinModCall	modified_base	94104	94104	31	+	.	coverage=123;context=AAATAATATTGTAGGCGCGGTGCTGGCGAGCTTAAAATCTA;IPDRatio=1.58
scf7180000000002	kinModCall	modified_base	94107	94107	23	+	.	coverage=118;context=TAATATTGTAGGCGCGGTGCTGGCGAGCTTAAAATCTATTT;IPDRatio=1.41
scf7180000000002	kinModCall	modified_base	94113	94113	37	+	.	coverage=121;context=TGTAGGCGCGGTGCTGGCGAGCTTAAAATCTATTTTAGAGC;IPDRatio=1.69
scf7180000000002	kinModCall	modified_base	94156	94156	21	+	.	coverage=110;context=AGCGGCTGTTTCACAGCCAACTTCGGCTCATTTTTTTATTA;IPDRatio=1.46
scf7180000000002	kinModCall	modified_base	94201	94201	21	-	.	coverage=99;context=AAGTATGCGTATAGCTACGAAGTCTTCGTATAAACAGCCAT;IPDRatio=1.47
scf7180000000002	kinModCall	modified_base	94212	94212	21	-	.	coverage=112;context=GTTTCTCTACGAAGTATGCGTATAGCTACGAAGTCTTCGTA;IPDRatio=1.48
scf7180000000002	kinModCall	modified_base	94226	94226	25	+	.	coverage=124;context=AGCTATACGCATACTTCGTAGAGAAACAGCAGAAATAATAA;IPDRatio=1.59
scf7180000000002	kinModCall	modified_base	94246	94246	21	+	.	coverage=119;context=GAGAAACAGCAGAAATAATAAAATAAGTAAAAAAAAATACA;IPDRatio=1.42
scf7180000000002	kinModCall	modified_base	94500	94500	24	+	.	coverage=133;context=TAATTTTAAGACCGTCGGTTATTTAAAAATCGCTACAGACT;IPDRatio=1.43
scf7180000000002	kinModCall	modified_base	94511	94511	26	+	.	coverage=134;context=CCGTCGGTTATTTAAAAATCGCTACAGACTGCTTCACCGGT;IPDRatio=1.54
scf7180000000002	kinModCall	modified_base	94538	94538	32	-	.	coverage=116;context=GTACATTGAGCAGCATTTCAGCCACCCACCGGTGAAGCAGT;IPDRatio=1.63
scf7180000000002	kinModCall	modified_base	94626	94626	22	+	.	coverage=123;context=CATAAAGCTAACATAAAGTTAAATTAGAAGTATTGGATTCT;IPDRatio=1.43
scf7180000000002	kinModCall	modified_base	94665	94665	22	+	.	coverage=113;context=CTTTGGTCATCCAGAGGTAAAGTATATAAGCCTCTTAATGT;IPDRatio=1.52
scf7180000000002	kinModCall	modified_base	94676	94676	25	-	.	coverage=114;context=AGCATATAGCAACATTAAGAGGCTTATATACTTTACCTCTG;IPDRatio=1.70
scf7180000000002	kinModCall	modified_base	94717	94717	21	+	.	coverage=130;context=GGAAAAACTTCGGTATCTAGTTTTAAATACTCCATCAAATT;IPDRatio=1.40
scf7180000000002	kinModCall	modified_base	94789	94789	21	-	.	coverage=97;context=GTTTCACTTTTAAAAATAAAAGCGTTACCTGCTGATTGACT;IPDRatio=1.44
scf7180000000002	kinModCall	modified_base	94799	94799	42	-	.	coverage=115;context=AGTCTCTGAGGTTTCACTTTTAAAAATAAAAGCGTTACCTG;IPDRatio=1.90
scf7180000000002	kinModCall	modified_base	94800	94800	34	-	.	coverage=115;context=TAGTCTCTGAGGTTTCACTTTTAAAAATAAAAGCGTTACCT;IPDRatio=1.61
scf7180000000002	kinModCall	modified_base	94832	94832	25	+	.	coverage=131;context=CAGAGACTATACGCGACAATACTGAAAAGATAAAAAATATA;IPDRatio=1.46
scf7180000000002	kinModCall	modified_base	95233	95233	27	+	.	coverage=125;context=GAGTTGCGTCCTGAAAATTTGAATAACCATTGATTAGCAGG;IPDRatio=1.51
scf7180000000002	kinModCall	modified_base	95311	95311	31	-	.	coverage=109;context=TTTAATCTAACTTCTGGTCTAGGTCTATTAATTTTATTAAC;IPDRatio=1.73
scf7180000000002	kinModCall	modified_base	95498	95498	22	+	.	coverage=119;context=ATAAATATCACCTACAATCTAGTAAATACCGTAGTTATCTT;IPDRatio=1.46
scf7180000000002	kinModCall	modified_base	95498	95498	22	-	.	coverage=114;context=AAGATAACTACGGTATTTACTAGATTGTAGGTGATATTTAT;IPDRatio=1.48
scf7180000000002	kinModCall	modified_base	95515	95515	21	-	.	coverage=102;context=TAAGCTTTTCTTCATTTAAGATAACTACGGTATTTACTAGA;IPDRatio=1.45
scf7180000000002	kinModCall	modified_base	95535	95535	23	+	.	coverage=122;context=TCTTAAATGAAGAAAAGCTTATATAAATTATTCAAAATAAA;IPDRatio=1.42
scf7180000000002	kinModCall	modified_base	95536	95536	37	+	.	coverage=121;context=CTTAAATGAAGAAAAGCTTATATAAATTATTCAAAATAAAT;IPDRatio=1.67
scf7180000000002	kinModCall	modified_base	95541	95541	102	-	.	coverage=108;context=ATGATATTTATTTTGAATAATTTATATAAGCTTTTCTTCAT;IPDRatio=3.67
scf7180000000002	kinModCall	modified_base	95543	95543	32	-	.	coverage=115;context=AAATGATATTTATTTTGAATAATTTATATAAGCTTTTCTTC;IPDRatio=1.56
scf7180000000002	kinModCall	modified_base	95547	95547	48	-	.	coverage=120;context=GGTTAAATGATATTTATTTTGAATAATTTATATAAGCTTTT;IPDRatio=1.76
scf7180000000002	kinModCall	modified_base	95884	95884	22	-	.	coverage=116;context=GCAAAATTAATTATATTCCTTATATCACTATAAGGTGAAGC;IPDRatio=1.52
scf7180000000002	kinModCall	modified_base	95940	95940	32	-	.	coverage=118;context=TAATTAAACTTTTACCATTCAAGGTGTTAATTAGCACTAAA;IPDRatio=1.73
scf7180000000002	kinModCall	modified_base	95962	95962	27	-	.	coverage=117;context=TTGTCTGCTGATTGAGTATAGCTAATTAAACTTTTACCATT;IPDRatio=1.44
scf7180000000002	kinModCall	modified_base	95963	95963	24	-	.	coverage=111;context=ATTGTCTGCTGATTGAGTATAGCTAATTAAACTTTTACCAT;IPDRatio=1.42
scf7180000000002	kinModCall	modified_base	96163	96163	22	-	.	coverage=112;context=CTTTTACCCTCTGCATATGTTTGAATAGCTCCATCTCCTTC;IPDRatio=1.63
scf7180000000002	kinModCall	modified_base	96301	96301	24	+	.	coverage=117;context=AAAAATAATGGTTTTTATAGATGAATGGTTGATGATCCTTC;IPDRatio=1.56
scf7180000000002	kinModCall	modified_base	96358	96358	31	-	.	coverage=99;context=ATTCTATGATCAAGAGCTAGATTACCATTAAATAAAAAAGC;IPDRatio=1.68
scf7180000000002	kinModCall	modified_base	96390	96390	21	-	.	coverage=105;context=TTAAAGCATTTACTCATAAAGCTAATTGATTAATTCTATGA;IPDRatio=1.41
scf7180000000002	kinModCall	modified_base	96391	96391	28	-	.	coverage=87;context=TTTAAAGCATTTACTCATAAAGCTAATTGATTAATTCTATG;IPDRatio=1.71
scf7180000000002	kinModCall	modified_base	96432	96432	21	-	.	coverage=105;context=GTATATTATTTAATCTTATAGTGTCAATACCGTAACGAATA;IPDRatio=1.60
scf7180000000002	kinModCall	modified_base	96570	96570	23	-	.	coverage=93;context=GATCTAATAAATAACGCATTTTTATAACATGGCCTGCGAAG;IPDRatio=1.60
scf7180000000002	kinModCall	modified_base	96629	96629	34	-	.	coverage=97;context=TGTTACTTTACCAAATCCAAAAAATACATATATTTTGTTTA;IPDRatio=1.68
scf7180000000002	kinModCall	modified_base	96632	96632	26	+	.	coverage=109;context=ACAAAATATATGTATTTTTTGGATTTGGTAAAGTAACATTA;IPDRatio=1.57
scf7180000000002	kinModCall	modified_base	96672	96672	30	-	.	coverage=105;context=CAGTTGCTGTGTAACGATATACATTATCAGTACCAGATCTT;IPDRatio=1.66
scf7180000000002	kinModCall	modified_base	96717	96717	21	+	.	coverage=115;context=TAAAGTGTTAAATTATGTAATAGCATACTTTAAGTTATTTC;IPDRatio=1.43
scf7180000000002	kinModCall	modified_base	96737	96737	29	+	.	coverage=113;context=TAGCATACTTTAAGTTATTTCCTTTACAAACAAAAAAAGCA;IPDRatio=1.65
scf7180000000002	kinModCall	modified_base	96795	96795	30	-	.	coverage=110;context=TTAAATGTAATTTATTAGATACTTGATTATGAATAATCAAT;IPDRatio=1.69
scf7180000000002	kinModCall	modified_base	97493	97493	21	+	.	coverage=111;context=TAAATTTGTAACTGAATCTAAATATAATCAACTGATTCGGC;IPDRatio=1.46
scf7180000000002	kinModCall	modified_base	97623	97623	25	-	.	coverage=115;context=CTTGGACTTTTAACAACATTAATATAGAAACAACCAAGAGC;IPDRatio=1.53
scf7180000000002	kinModCall	modified_base	97655	97655	22	+	.	coverage=111;context=AAGTCCAAGGGATGAAATAGGATATAGCGTCAGATTAGAGT;IPDRatio=1.68
scf7180000000002	kinModCall	modified_base	97717	97717	21	-	.	coverage=119;context=ACCCGTCTTTAAATGATAATGTAAAAGTTCTATAGGTAATT;IPDRatio=1.48
scf7180000000002	kinModCall	modified_base	97770	97770	27	-	.	coverage=107;context=ATAAAATCTGAGCTTTTATAACACCATATACCAGAGCTATC;IPDRatio=1.56
scf7180000000002	kinModCall	modified_base	97776	97776	31	-	.	coverage=120;context=GCTGTCATAAAATCTGAGCTTTTATAACACCATATACCAGA;IPDRatio=1.68
scf7180000000002	kinModCall	modified_base	97789	97789	25	-	.	coverage=117;context=TATTAAACGAGCTGCTGTCATAAAATCTGAGCTTTTATAAC;IPDRatio=1.50
scf7180000000002	kinModCall	modified_base	97872	97872	31	+	.	coverage=103;context=AATTTTATTAAAGTTAGAAAAGTATATAGAATGATAAGAGA;IPDRatio=1.92
scf7180000000002	kinModCall	modified_base	97922	97922	31	-	.	coverage=108;context=TTGCAATACTTCTAATTTTTTTTATACCTTTACTTTGTAAA;IPDRatio=1.76
scf7180000000002	kinModCall	modified_base	97939	97939	21	+	.	coverage=119;context=TAAAAAAAATTAGAAGTATTGCAACTAAAGGATCTTCAGAG;IPDRatio=1.38
scf7180000000002	kinModCall	modified_base	97991	97991	24	-	.	coverage=115;context=GATAAGTTTCTTATTTTTTTTCTATATCTGTATTAATTTCT;IPDRatio=1.61
scf7180000000002	kinModCall	modified_base	98056	98056	22	-	.	coverage=116;context=TAAAGCAGTTAATAAAATCAGGAACAGCAGCTGCGTATAAA;IPDRatio=1.54
scf7180000000002	kinModCall	modified_base	98059	98059	32	+	.	coverage=115;context=ATACGCAGCTGCTGTTCCTGATTTTATTAACTGCTTTATTT;IPDRatio=1.65
scf7180000000002	kinModCall	modified_base	98059	98059	23	-	.	coverage=115;context=AAATAAAGCAGTTAATAAAATCAGGAACAGCAGCTGCGTAT;IPDRatio=1.54
scf7180000000002	kinModCall	modified_base	98062	98062	22	-	.	coverage=113;context=GCAAAATAAAGCAGTTAATAAAATCAGGAACAGCAGCTGCG;IPDRatio=1.42
scf7180000000002	kinModCall	modified_base	98066	98066	22	+	.	coverage=113;context=GCTGCTGTTCCTGATTTTATTAACTGCTTTATTTTGCGGCT;IPDRatio=1.47
scf7180000000002	kinModCall	modified_base	98067	98067	32	+	.	coverage=121;context=CTGCTGTTCCTGATTTTATTAACTGCTTTATTTTGCGGCTA;IPDRatio=1.59
scf7180000000002	kinModCall	modified_base	98068	98068	27	+	.	coverage=114;context=TGCTGTTCCTGATTTTATTAACTGCTTTATTTTGCGGCTAC;IPDRatio=1.57
scf7180000000002	kinModCall	modified_base	98069	98069	22	-	.	coverage=111;context=CGTAGCCGCAAAATAAAGCAGTTAATAAAATCAGGAACAGC;IPDRatio=1.51
scf7180000000002	kinModCall	modified_base	98071	98071	27	+	.	coverage=119;context=TGTTCCTGATTTTATTAACTGCTTTATTTTGCGGCTACGAA;IPDRatio=1.56
scf7180000000002	kinModCall	modified_base	98193	98193	27	+	.	coverage=109;context=CGAAGCGCGAAGCACAGGGTGGCTGCGCAAGCTAAAGCTCG;IPDRatio=1.84
scf7180000000002	kinModCall	modified_base	98195	98195	27	+	.	coverage=108;context=AAGCGCGAAGCACAGGGTGGCTGCGCAAGCTAAAGCTCGTG;IPDRatio=1.92
scf7180000000002	kinModCall	modified_base	98212	98212	31	-	.	coverage=111;context=CGCAGCCATGTTTGTTTCACGAGCTTTAGCTTGCGCAGCCA;IPDRatio=1.55
scf7180000000002	kinModCall	modified_base	98213	98213	24	-	.	coverage=109;context=GCGCAGCCATGTTTGTTTCACGAGCTTTAGCTTGCGCAGCC;IPDRatio=1.53
scf7180000000002	kinModCall	modified_base	98222	98222	24	+	.	coverage=101;context=AGCTAAAGCTCGTGAAACAAACATGGCTGCGCAAGCTATGA;IPDRatio=1.55
scf7180000000002	kinModCall	modified_base	98236	98236	26	+	.	coverage=111;context=AAACAAACATGGCTGCGCAAGCTATGAAAAATATACAAGGC;IPDRatio=1.53
scf7180000000002	kinModCall	modified_base	98300	98300	26	+	.	coverage=111;context=ATAAGTAAAAATACAGAAAAAATATAGCAAGCAAAGCATTA;IPDRatio=1.55
scf7180000000002	kinModCall	modified_base	98361	98361	21	+	.	coverage=108;context=CCCTAGCTTGCTAGGATATTTAGCGATCCCTTGCTTTGCAC;IPDRatio=1.41
scf7180000000002	kinModCall	modified_base	98482	98482	24	+	.	coverage=107;context=GGGTGCATGTATGTTTCACGAGCTTTAGCTTGCGCAGCCAC;IPDRatio=1.45
scf7180000000002	kinModCall	modified_base	98533	98533	29	+	.	coverage=105;context=GCAGGGATAAAGCAGGGATAACCATCAGGGATAAGAAGCAT;IPDRatio=1.60
scf7180000000002	kinModCall	modified_base	98536	98536	28	-	.	coverage=111;context=ATAATGCTTCTTATCCCTGATGGTTATCCCTGCTTTATCCC;IPDRatio=1.54
scf7180000000002	kinModCall	modified_base	98619	98619	21	-	.	coverage=106;context=CATCAGGGTAGCTTTCCTATACCAGGTACACAACACCCATA;IPDRatio=1.39
scf7180000000002	kinModCall	modified_base	98627	98627	22	+	.	coverage=98;context=TTGTGTACCTGGTATAGGAAAGCTACCCTGATGATATGCAG;IPDRatio=1.43
scf7180000000002	kinModCall	modified_base	98723	98723	21	+	.	coverage=106;context=GCTGCAACATTAATTATTGCAGTTCCTACAGGGATAAAAAT;IPDRatio=1.57
scf7180000000002	kinModCall	modified_base	98740	98740	22	-	.	coverage=99;context=TAGCTAACCAAGAGAAAATTTTTATCCCTGTAGGAACTGCA;IPDRatio=1.54
scf7180000000002	kinModCall	modified_base	98877	98877	21	-	.	coverage=108;context=TGTTAGAACTTCCCAGCATATAGTAATCTTTAAAAGGAGAG;IPDRatio=1.42
scf7180000000002	kinModCall	modified_base	98902	98902	22	+	.	coverage=107;context=CTGGGAAGTTCTAACAATTGCATTACTAATTATCTTAACGA;IPDRatio=1.67
scf7180000000002	kinModCall	modified_base	98994	98994	22	+	.	coverage=107;context=ATTTCTTAGTTGGATCCCTAGAGACTACACGTAATCCATTA;IPDRatio=1.58
scf7180000000002	kinModCall	modified_base	99164	99164	26	-	.	coverage=89;context=AAAGCTCTATCTTTCCCAAAATTACTATAAATATTTATAGG;IPDRatio=1.58
scf7180000000002	kinModCall	m4C	99214	99214	33	-	.	coverage=103;context=TATTAATTAAACAATATACACCTGATTTATCTTTTTCTTGT;IPDRatio=1.82;frac=0.802;fracLow=0.502;fracUp=1.000;identificationQv=8
scf7180000000002	kinModCall	modified_base	99250	99250	25	+	.	coverage=102;context=TAATAATATAAATAAACACGTATACATAGGAAGCTCTGTAC;IPDRatio=1.59
scf7180000000002	kinModCall	modified_base	99267	99267	25	-	.	coverage=96;context=CATTCTATTAGCTAAATGTACAGAGCTTCCTATGTATACGT;IPDRatio=1.48
scf7180000000002	kinModCall	modified_base	99268	99268	24	-	.	coverage=100;context=TCATTCTATTAGCTAAATGTACAGAGCTTCCTATGTATACG;IPDRatio=1.52
scf7180000000002	kinModCall	modified_base	99282	99282	22	+	.	coverage=100;context=GCTCTGTACATTTAGCTAATAGAATGAAAAACTATCTTAAT;IPDRatio=1.46
scf7180000000002	kinModCall	modified_base	99292	99292	24	+	.	coverage=91;context=TTTAGCTAATAGAATGAAAAACTATCTTAATACTTCCTTTT;IPDRatio=1.55
scf7180000000002	kinModCall	modified_base	99385	99385	24	-	.	coverage=88;context=CTACATATTCTAATATTCAAAGTGAAAAATTATCTTTATCA;IPDRatio=1.47
scf7180000000002	kinModCall	modified_base	99432	99432	30	+	.	coverage=99;context=AAGACTTAACTAATAGAGAAACTTTATATATAACAAGTGTA;IPDRatio=1.70
scf7180000000002	kinModCall	modified_base	99436	99436	25	+	.	coverage=102;context=CTTAACTAATAGAGAAACTTTATATATAACAAGTGTAGTTC;IPDRatio=1.63
scf7180000000002	kinModCall	modified_base	99441	99441	21	-	.	coverage=99;context=GTAAGGAACTACACTTGTTATATATAAAGTTTCTCTATTAG;IPDRatio=1.53
scf7180000000002	kinModCall	modified_base	99454	99454	21	-	.	coverage=93;context=TCAGTACATTATAGTAAGGAACTACACTTGTTATATATAAA;IPDRatio=1.50
scf7180000000002	kinModCall	modified_base	99563	99563	26	+	.	coverage=101;context=AAAAATAGAGTACACTCTTTACAAACTAAAGGTCTAATAGC;IPDRatio=1.59
scf7180000000002	kinModCall	modified_base	99682	99682	22	+	.	coverage=105;context=TAATTCTGCATATCCAGTATATGTATATAATTCTTATAGAG;IPDRatio=1.44
scf7180000000002	kinModCall	modified_base	99702	99702	34	+	.	coverage=105;context=ATGTATATAATTCTTATAGAGAATTATTAGTAATATTTCCA;IPDRatio=1.67
scf7180000000002	kinModCall	modified_base	99720	99720	23	-	.	coverage=96;context=GGATAAAGTTAGTAAAGATGGAAATATTACTAATAATTCTC;IPDRatio=1.47
scf7180000000002	kinModCall	modified_base	99771	99771	28	-	.	coverage=100;context=ATTTTCTTTAATCACATCTACTAATGTAGCGTGATTAGATA;IPDRatio=1.60
scf7180000000002	kinModCall	modified_base	99821	99821	40	-	.	coverage=113;context=TTTATATTATCCGGAATATTGCTCAAATACCATTCACCTCT;IPDRatio=1.80
scf7180000000002	kinModCall	modified_base	99977	99977	35	+	.	coverage=103;context=TTTATAAGTAAGTACGATGGAGTAACAGCAGCAGCTAAATA;IPDRatio=2.64
scf7180000000002	kinModCall	modified_base	100024	100024	24	-	.	coverage=108;context=CTTTATTTAATGCACTTTTCTTTATAGTATGATGATTTATG;IPDRatio=1.63
scf7180000000002	kinModCall	modified_base	100267	100267	21	-	.	coverage=100;context=TTGCCACTAAGATTGTCGTAACTACTTTCTTTCGTGACTTC;IPDRatio=1.46
scf7180000000002	kinModCall	modified_base	100283	100283	25	+	.	coverage=105;context=GTAGTTACGACAATCTTAGTGGCAAGATAATTTTCATCCAA;IPDRatio=1.66
scf7180000000002	kinModCall	modified_base	100284	100284	22	-	.	coverage=109;context=CTTGGATGAAAATTATCTTGCCACTAAGATTGTCGTAACTA;IPDRatio=1.42
scf7180000000002	kinModCall	modified_base	100286	100286	23	+	.	coverage=105;context=GTTACGACAATCTTAGTGGCAAGATAATTTTCATCCAAGGT;IPDRatio=1.46
scf7180000000002	kinModCall	modified_base	100448	100448	22	+	.	coverage=105;context=CATGCATAACGATGGGACCTAAAGATGGAATAACAGACTTT;IPDRatio=1.43
scf7180000000002	kinModCall	modified_base	100482	100482	21	-	.	coverage=109;context=TTGCTTCCCTTAGGCGATCCCCAGTTCCTATTATAAAGTCT;IPDRatio=1.58
scf7180000000002	kinModCall	modified_base	100534	100534	26	+	.	coverage=107;context=TGACTTGAGAACCACAGCACTAAGAAGTGCGGCGACGGAGT;IPDRatio=1.58
scf7180000000002	kinModCall	modified_base	100535	100535	27	+	.	coverage=110;context=GACTTGAGAACCACAGCACTAAGAAGTGCGGCGACGGAGTG;IPDRatio=1.55
scf7180000000002	kinModCall	modified_base	100799	100799	24	+	.	coverage=108;context=CAGACGGAAATACTCTGGATGGTATGTCATTAATAAAGCTA;IPDRatio=1.67
scf7180000000002	kinModCall	modified_base	101020	101020	25	-	.	coverage=113;context=GTTAAGTGTAAAGACTTTTTGGGTCTAAAAGCAAAACTCTT;IPDRatio=1.55
scf7180000000002	kinModCall	modified_base	101223	101223	21	+	.	coverage=105;context=AGGATATATGGAAGTAGACAAGGGATATCAGGAATCTCTAA;IPDRatio=1.46
scf7180000000002	kinModCall	modified_base	101298	101298	21	-	.	coverage=112;context=CTACATATTCATCAAACGGTGTAAGGTAAAGGTTTGATAGT;IPDRatio=1.48
scf7180000000002	kinModCall	modified_base	101299	101299	25	-	.	coverage=113;context=TCTACATATTCATCAAACGGTGTAAGGTAAAGGTTTGATAG;IPDRatio=1.73
scf7180000000002	kinModCall	modified_base	101785	101785	28	-	.	coverage=111;context=GGTTTCCCTGTTGATTTTCGTATCTTCAAGCTTTCTCGAGT;IPDRatio=1.58
scf7180000000002	kinModCall	modified_base	102136	102136	22	+	.	coverage=111;context=CGGAGTGTGAAATTCGAAAAGCCTGAATCATTATCAGCTGA;IPDRatio=1.66
scf7180000000002	kinModCall	modified_base	102270	102270	23	-	.	coverage=109;context=ATATTAGACAAGGTTCATCTAATATACTATTGGATACTCTC;IPDRatio=1.60
scf7180000000002	kinModCall	modified_base	102547	102547	27	+	.	coverage=109;context=AAAGTTGCACGTACGGTTCGGAGGGAGGGTGTTCGTTGCCA;IPDRatio=1.56
scf7180000000002	kinModCall	modified_base	102679	102679	27	-	.	coverage=102;context=AGAATTTGGCTTATCTGTCTTGATCTTAACAAATATTGGTA;IPDRatio=1.56
scf7180000000002	kinModCall	modified_base	102737	102737	23	-	.	coverage=109;context=GTTTATAGTTATTATTATCAGATAAATCATTATAACTGCAA;IPDRatio=1.52
scf7180000000002	kinModCall	modified_base	102872	102872	26	+	.	coverage=111;context=TATTAAATTATCTAACCTTAAATCTAATTATAATATGTTGG;IPDRatio=1.49
scf7180000000002	kinModCall	modified_base	102904	102904	28	+	.	coverage=108;context=ATATGTTGGTTGAGATTGCTAAAGTAGTAGGTGGAACTGTT;IPDRatio=1.63
scf7180000000002	kinModCall	modified_base	102906	102906	21	+	.	coverage=98;context=ATGTTGGTTGAGATTGCTAAAGTAGTAGGTGGAACTGTTAA;IPDRatio=1.59
scf7180000000002	kinModCall	modified_base	102957	102957	34	+	.	coverage=103;context=AAAGAGGCTGATGTTATTTGAGTTGTAAATAAAAAGGAAGA;IPDRatio=1.79
scf7180000000002	kinModCall	modified_base	103026	103026	21	+	.	coverage=112;context=ATTTATCCTCCTTTAACTTCAAAAAAAATCTGTCAACTTGC;IPDRatio=1.47
scf7180000000002	kinModCall	modified_base	103147	103147	21	+	.	coverage=110;context=CTATTATAAATGCTAATTTTAAGGCACCTACTTACTTTAAA;IPDRatio=1.50
scf7180000000002	kinModCall	modified_base	103180	103180	22	-	.	coverage=89;context=ACCCTCCGCTTCTATAAAACCAGATAATCAAGCTTTAAAGT;IPDRatio=1.75
scf7180000000002	kinModCall	modified_base	103219	103219	21	+	.	coverage=111;context=GTTGTTTTTCTATTCGTAGATCGGAAGCACATTCTTTCTCA;IPDRatio=1.40
scf7180000000002	kinModCall	modified_base	103337	103337	25	+	.	coverage=105;context=TTATGATAACTTCTATTTTATAGAAGTATACAAGAAAGAGG;IPDRatio=1.58
scf7180000000002	kinModCall	modified_base	103461	103461	24	-	.	coverage=98;context=GAATTTTTCATGGTGACATGACCACACGACACTTACTAAAG;IPDRatio=1.54
scf7180000000002	kinModCall	modified_base	103537	103537	22	-	.	coverage=98;context=ATTTTTAAATGGCCAATTGAGGCATAGACTTCACCGTTAGC;IPDRatio=1.47
scf7180000000002	kinModCall	modified_base	103568	103568	21	+	.	coverage=103;context=ATTTAAAAATATTATTAATAAAACAGGTTTTGACTTACTTT;IPDRatio=1.47
scf7180000000002	kinModCall	modified_base	103577	103577	21	+	.	coverage=105;context=TATTATTAATAAAACAGGTTTTGACTTACTTTAATCTATAT;IPDRatio=1.57
scf7180000000002	kinModCall	m4C	103645	103645	29	-	.	coverage=89;context=CTTGTTGTTAATATTTTATTCATATATATAATTACGACCAT;IPDRatio=1.71;frac=0.429;fracLow=0.229;fracUp=0.682;identificationQv=3
scf7180000000002	kinModCall	modified_base	103675	103675	23	+	.	coverage=106;context=TTAACAACAAGAAAAAATAAGGGGTTATTTTTCAATTCTGC;IPDRatio=1.65
scf7180000000002	kinModCall	modified_base	103700	103700	21	+	.	coverage=101;context=TATTTTTCAATTCTGCATTAAAGGCTAGATCGTATTCTGAT;IPDRatio=1.51
scf7180000000002	kinModCall	modified_base	103730	103730	21	+	.	coverage=82;context=CGTATTCTGATGGTAAAAAAAGTAACTCTTTCCCTAGCGGG;IPDRatio=1.60
scf7180000000002	kinModCall	modified_base	103893	103893	26	+	.	coverage=107;context=AGGTTCTTTTATTATTTTTATAAAATTAAATCCAAATAACA;IPDRatio=1.64
scf7180000000002	kinModCall	modified_base	104098	104098	22	-	.	coverage=99;context=AAAGGGTACTTTTTAAAATGAGGAATTATAAAATTAAATAT;IPDRatio=1.57
scf7180000000002	kinModCall	modified_base	104144	104144	24	+	.	coverage=100;context=GTATGAAAAAAATAGATTATGATCTATGGTCTGAATGTGCA;IPDRatio=1.61
scf7180000000002	kinModCall	modified_base	104149	104149	26	+	.	coverage=98;context=AAAAAAATAGATTATGATCTATGGTCTGAATGTGCAGAATT;IPDRatio=1.52
scf7180000000002	kinModCall	modified_base	104313	104313	21	+	.	coverage=102;context=TAGACCTGTTTTGGAGGTTGTCAATATTCCATTAAATCCGA;IPDRatio=1.56
scf7180000000002	kinModCall	modified_base	104744	104744	23	+	.	coverage=93;context=TTTATTAGTATTAGAAGAAAAATATATAAAGATAATTATAT;IPDRatio=1.53
scf7180000000002	kinModCall	modified_base	104807	104807	21	+	.	coverage=97;context=TATTTTAATGCGGATAATAAGAAAGAGTATACTAGATAATA;IPDRatio=1.59
scf7180000000002	kinModCall	modified_base	104816	104816	23	+	.	coverage=102;context=GCGGATAATAAGAAAGAGTATACTAGATAATACCGTGGAAA;IPDRatio=1.48
scf7180000000002	kinModCall	modified_base	104979	104979	22	+	.	coverage=105;context=TAATACCGTGGAAACCAAAGTAACTAAATTTCACAATTTAT;IPDRatio=1.49
scf7180000000002	kinModCall	modified_base	105031	105031	21	+	.	coverage=106;context=ATCCGTAGAGACTAAACGTGACAATCGAAAGTTTATTAAGT;IPDRatio=1.44
scf7180000000002	kinModCall	modified_base	105048	105048	21	+	.	coverage=107;context=GTGACAATCGAAAGTTTATTAAGTTAAATCATTAGATAAGT;IPDRatio=1.47
scf7180000000002	kinModCall	modified_base	105225	105225	24	+	.	coverage=105;context=TCAGTTAATTATTTACTACTTATACATAATTATCTACGTAT;IPDRatio=1.59
scf7180000000002	kinModCall	modified_base	105300	105300	22	-	.	coverage=80;context=TTAGTATTAGATATAGTATAATTATTATTTTCACTATTTAA;IPDRatio=1.52
scf7180000000002	kinModCall	modified_base	105344	105344	25	-	.	coverage=86;context=ATCCTTTATAGTTTTCTGCTGATTGTATATTAATATCTAAG;IPDRatio=1.50
scf7180000000002	kinModCall	modified_base	105397	105397	24	-	.	coverage=87;context=AGAAAAATATGCAAGAAAAGGCGAATTAAATGATTGACGTA;IPDRatio=1.46
scf7180000000002	kinModCall	modified_base	105460	105460	21	-	.	coverage=86;context=TGTGCGGCCGGCTTCGCAGGTCCAGTAAGTAATTTTTTTAT;IPDRatio=1.57
scf7180000000002	kinModCall	modified_base	105470	105470	22	+	.	coverage=109;context=TACTTACTGGACCTGCGAAGCCGGCCGCACACAAAGAAAAA;IPDRatio=1.66
scf7180000000002	kinModCall	modified_base	105494	105494	35	-	.	coverage=83;context=AATACCTTTTGTGTGCGAGCTTTATTTTTCTTTGTGTGCGG;IPDRatio=1.76
scf7180000000002	kinModCall	modified_base	105499	105499	30	-	.	coverage=85;context=ATTAAAATACCTTTTGTGTGCGAGCTTTATTTTTCTTTGTG;IPDRatio=1.74
scf7180000000002	kinModCall	modified_base	105507	105507	23	+	.	coverage=109;context=AAAATAAAGCTCGCACACAAAAGGTATTTTAATACTAATAA;IPDRatio=1.59
scf7180000000002	kinModCall	modified_base	105659	105659	23	+	.	coverage=109;context=TCGAATAAGATTGCATAATAGAGATATAAGAATTTTAACTC;IPDRatio=1.52
scf7180000000002	kinModCall	modified_base	105948	105948	21	-	.	coverage=80;context=TGTAGATTACATTCAATTCTATTACTAGTAAAATTAAAAAC;IPDRatio=1.52
scf7180000000002	kinModCall	modified_base	106022	106022	21	-	.	coverage=87;context=TTTGTGTATATGGTTTACAATAGGGTATTAAATCATTAAAG;IPDRatio=1.58
scf7180000000002	kinModCall	modified_base	106157	106157	22	-	.	coverage=84;context=AAAATTTTTTTATTAAACTAACTCTATAAAACTTATAGTCA;IPDRatio=1.55
scf7180000000002	kinModCall	modified_base	106247	106247	24	+	.	coverage=97;context=AATTTATTCAGATTTTTTGTTAAAATGAATTCAATACAGAA;IPDRatio=1.58
scf7180000000002	kinModCall	modified_base	106256	106256	21	+	.	coverage=96;context=AGATTTTTTGTTAAAATGAATTCAATACAGAAATCCTTTAT;IPDRatio=1.53
scf7180000000002	kinModCall	modified_base	106530	106530	24	-	.	coverage=84;context=GCCGGCTTTGCAGGTCCAGTGCATATTTTTCTTTATCCTTA;IPDRatio=1.58
scf7180000000002	kinModCall	modified_base	106549	106549	25	+	.	coverage=93;context=GCACTGGACCTGCAAAGCCGGCCACACCTAAAATTTAATTT;IPDRatio=1.54
scf7180000000002	kinModCall	modified_base	106687	106687	32	-	.	coverage=77;context=TTAATAATTATATTTAGACTGCTAAATATTCAAATGCTGTT;IPDRatio=1.87
scf7180000000002	kinModCall	modified_base	106694	106694	24	+	.	coverage=92;context=TTTGAATATTTAGCAGTCTAAATATAATTATTAATAATAGT;IPDRatio=1.50
scf7180000000002	kinModCall	modified_base	106754	106754	31	+	.	coverage=93;context=TTGAGGCTAAACTATTTTTTTATAAATATAATATAGCTCAT;IPDRatio=1.67
scf7180000000002	kinModCall	modified_base	106801	106801	28	+	.	coverage=85;context=CTTGGTTCGCATGCATGCTTGCCACTTAATAATATATATTT;IPDRatio=1.64
scf7180000000002	kinModCall	modified_base	106821	106821	22	+	.	coverage=90;context=GCCACTTAATAATATATATTTACACATATCTAAGTATAAAT;IPDRatio=1.54
scf7180000000002	kinModCall	modified_base	106871	106871	21	-	.	coverage=76;context=TAGCCCTTGCAAGGCTTGCGCCTTACAAGAAAAAATTAGAA;IPDRatio=1.71
scf7180000000002	kinModCall	m6A	106958	106958	43	+	.	coverage=91;context=CCGTAGACAAAGTAATTTTGAATATTTATAATTATATGTGT;IPDRatio=1.98;frac=0.354;fracLow=0.201;fracUp=0.509;identificationQv=7
scf7180000000002	kinModCall	modified_base	107007	107007	31	-	.	coverage=69;context=AACGTAGTGTTGGGTGGGGGAGGGTAATAGGATATGAAAGA;IPDRatio=2.62
scf7180000000002	kinModCall	modified_base	107153	107153	24	-	.	coverage=70;context=AATACTACCTAATATAACAAACATTAAAGGATTTATTTTAT;IPDRatio=1.70
scf7180000000002	kinModCall	modified_base	107173	107173	23	-	.	coverage=79;context=ATACTTACTTATAAATATAAAATACTACCTAATATAACAAA;IPDRatio=1.49
scf7180000000002	kinModCall	modified_base	107216	107216	22	+	.	coverage=90;context=TAGTGATAGCTTATTATTTATATATCTTTATCAAATTTGTT;IPDRatio=1.59
scf7180000000002	kinModCall	modified_base	107316	107316	25	-	.	coverage=78;context=CTAATAAGAGAATATAATTTAAAGTGATTTTTCTTGAATAC;IPDRatio=1.73
scf7180000000002	kinModCall	modified_base	107326	107326	33	-	.	coverage=78;context=TAATAAATATCTAATAAGAGAATATAATTTAAAGTGATTTT;IPDRatio=1.84
scf7180000000002	kinModCall	modified_base	107350	107350	22	+	.	coverage=85;context=TTATTAGATATTTATTATTGGCTATCTTATTTATATATTTA;IPDRatio=1.54
scf7180000000002	kinModCall	modified_base	107365	107365	21	+	.	coverage=83;context=TATTGGCTATCTTATTTATATATTTAACTATAATGGTAATT;IPDRatio=1.54
scf7180000000002	kinModCall	modified_base	107368	107368	23	-	.	coverage=76;context=AAGAATTACCATTATAGTTAAATATATAAATAAGATAGCCA;IPDRatio=1.61
scf7180000000002	kinModCall	modified_base	107371	107371	23	+	.	coverage=87;context=CTATCTTATTTATATATTTAACTATAATGGTAATTCTTTTT;IPDRatio=1.61
scf7180000000002	kinModCall	modified_base	107386	107386	23	-	.	coverage=74;context=ATTCATTAGGTAAAAAAAAAGAATTACCATTATAGTTAAAT;IPDRatio=1.69
scf7180000000002	kinModCall	m4C	107482	107482	33	-	.	coverage=70;context=GGGTTTATTATTTGAAAAACCAGTCTTAATACTAATTCATA;IPDRatio=1.81;frac=0.814;fracLow=0.453;fracUp=1.000;identificationQv=10
scf7180000000002	kinModCall	modified_base	107501	107501	23	-	.	coverage=73;context=TATTTTTAGGATTTTTAGGGGGTTTATTATTTGAAAAACCA;IPDRatio=1.67
scf7180000000002	kinModCall	modified_base	107531	107531	23	-	.	coverage=78;context=TCTCTTTTTGTGTAAAAATAGGTATATTAGTATTTTTAGGA;IPDRatio=1.75
scf7180000000002	kinModCall	modified_base	107532	107532	26	-	.	coverage=80;context=ATCTCTTTTTGTGTAAAAATAGGTATATTAGTATTTTTAGG;IPDRatio=1.58
scf7180000000002	kinModCall	modified_base	107533	107533	26	-	.	coverage=81;context=TATCTCTTTTTGTGTAAAAATAGGTATATTAGTATTTTTAG;IPDRatio=1.81
scf7180000000002	kinModCall	m4C	108067	108067	38	-	.	coverage=78;context=ACCACTTCGTATAAAAAAATCAGCAGCAAGCTAAAGCTAAA;IPDRatio=1.93;frac=1.000;fracLow=0.920;fracUp=1.000;identificationQv=6
scf7180000000002	kinModCall	modified_base	108254	108254	21	+	.	coverage=90;context=TACGAAGTCGAAGTCAGCCAGAGCATAAAAAAAAGAAGTAC;IPDRatio=1.45
scf7180000000002	kinModCall	modified_base	108270	108270	25	+	.	coverage=85;context=GCCAGAGCATAAAAAAAAGAAGTACCTCTAATAGAATAAAA;IPDRatio=1.84
scf7180000000002	kinModCall	modified_base	108289	108289	21	-	.	coverage=74;context=AATAGTTTGTGCGAAAAACTTTTATTCTATTAGAGGTACTT;IPDRatio=1.57
scf7180000000002	kinModCall	modified_base	108436	108436	30	-	.	coverage=83;context=CTATCTTTCTATTCTCTCCGTCAAATACTTTAAAATAAGTT;IPDRatio=1.63
scf7180000000002	kinModCall	modified_base	108437	108437	21	-	.	coverage=82;context=ACTATCTTTCTATTCTCTCCGTCAAATACTTTAAAATAAGT;IPDRatio=1.58
scf7180000000002	kinModCall	modified_base	108637	108637	21	+	.	coverage=89;context=TGCATCTTTCTACGAAGTGTGTTTGTTTGTCATTTTTTTAT;IPDRatio=1.47
scf7180000000002	kinModCall	modified_base	108638	108638	22	+	.	coverage=81;context=GCATCTTTCTACGAAGTGTGTTTGTTTGTCATTTTTTTATT;IPDRatio=1.51
scf7180000000002	kinModCall	modified_base	108653	108653	22	+	.	coverage=89;context=GTGTGTTTGTTTGTCATTTTTTTATTATTTTAGTTATTTCT;IPDRatio=1.51
scf7180000000002	kinModCall	modified_base	108714	108714	22	-	.	coverage=80;context=CATCTTTCACTATTTTTCTTAATTTTTTTTATTATTTCTGC;IPDRatio=1.44
scf7180000000002	kinModCall	modified_base	108992	108992	26	+	.	coverage=85;context=TAGTTATGAAACCGCTTCGCGGCTTCGCAAGAAAATAATAA;IPDRatio=1.85
scf7180000000002	kinModCall	modified_base	109025	109025	37	-	.	coverage=77;context=TCTTTCTACGAAGTGTGTTTGTTGTCATTTTTTTTATTATT;IPDRatio=2.10
scf7180000000002	kinModCall	modified_base	109063	109063	22	+	.	coverage=86;context=AGATGCGCTCTATATAATTTAAACGATACATTAAATATACT;IPDRatio=1.53
scf7180000000002	kinModCall	modified_base	109066	109066	21	+	.	coverage=87;context=TGCGCTCTATATAATTTAAACGATACATTAAATATACTTTG;IPDRatio=1.47
scf7180000000002	kinModCall	modified_base	109083	109083	21	-	.	coverage=71;context=AAAACGTAGTGGAAATGCAAAGTATATTTAATGTATCGTTT;IPDRatio=1.76
scf7180000000002	kinModCall	modified_base	109139	109139	26	+	.	coverage=82;context=ATTTGCAATGTTTGCAGGGTGATATTTCTGAATTCCTAAAA;IPDRatio=1.67
scf7180000000002	kinModCall	modified_base	109282	109282	21	+	.	coverage=81;context=AGTAGGCCTTTTTTCATAGTGATATGAAATTTTCACAACAC;IPDRatio=1.55
scf7180000000002	kinModCall	modified_base	109323	109323	21	+	.	coverage=80;context=TATATACTAGAAACTCTATTTAAATTAGGCAGTAAAAATAG;IPDRatio=1.52
scf7180000000002	kinModCall	modified_base	109483	109483	21	-	.	coverage=73;context=AGGGTGAATAAAGTAACAAGATGGTTAACATATCACTATGT;IPDRatio=1.83
scf7180000000002	kinModCall	modified_base	109492	109492	21	-	.	coverage=73;context=AATGATAATAGGGTGAATAAAGTAACAAGATGGTTAACATA;IPDRatio=1.68
scf7180000000002	kinModCall	modified_base	109494	109494	21	-	.	coverage=81;context=TAAATGATAATAGGGTGAATAAAGTAACAAGATGGTTAACA;IPDRatio=1.56
scf7180000000002	kinModCall	modified_base	109536	109536	21	-	.	coverage=81;context=TATAAGCACTCACCAAAACGTCATATTATTATATTTATAAG;IPDRatio=1.47
scf7180000000002	kinModCall	modified_base	109713	109713	21	-	.	coverage=76;context=CGTAGAAATAGTGAAAGATGCCTGCCTGCGCGCAAGCTATA;IPDRatio=1.53
scf7180000000002	kinModCall	modified_base	109762	109762	25	+	.	coverage=74;context=GTAGAAACAGCCAGAAAATAATTAAAAAAAAAAATGACGAA;IPDRatio=1.63
scf7180000000002	kinModCall	modified_base	109775	109775	27	+	.	coverage=63;context=GAAAATAATTAAAAAAAAAAATGACGAAGTAGCAGCGATTT;IPDRatio=1.90
scf7180000000002	kinModCall	modified_base	109845	109845	22	-	.	coverage=76;context=ATTTATGCTGTCAGCATAAATAACTAAAATAATAAAAAATA;IPDRatio=1.53
scf7180000000002	kinModCall	modified_base	109917	109917	24	-	.	coverage=68;context=CTTTAGCTATATTTTTTGGGGGTCCTACTGCTACGCATGCT;IPDRatio=1.85
scf7180000000002	kinModCall	modified_base	109920	109920	25	-	.	coverage=76;context=GAGCTTTAGCTATATTTTTTGGGGGTCCTACTGCTACGCAT;IPDRatio=1.73
scf7180000000002	kinModCall	modified_base	110021	110021	24	-	.	coverage=76;context=AAGTTGGCCCCACCCACCCATCGAACTAGTGATGGGTGGGG;IPDRatio=1.62
scf7180000000002	kinModCall	modified_base	110051	110051	41	-	.	coverage=73;context=CTAAAATAAGTAAAAAAATAAGAGGGGGACAAGTTGGCCCC;IPDRatio=2.08
scf7180000000002	kinModCall	modified_base	110157	110157	23	-	.	coverage=80;context=CCTGTTTCTTGCTATACTTCTGACGAAGTATAGAAACATGC;IPDRatio=1.51
scf7180000000002	kinModCall	modified_base	110165	110165	25	+	.	coverage=70;context=CTATACTTCGTCAGAAGTATAGCAAGAAACAGGGTTGGACC;IPDRatio=1.67
scf7180000000002	kinModCall	modified_base	110167	110167	22	-	.	coverage=77;context=TTGGTCCAACCCTGTTTCTTGCTATACTTCTGACGAAGTAT;IPDRatio=1.75
scf7180000000002	kinModCall	modified_base	110494	110494	23	+	.	coverage=71;context=AGCAAGCTCATTAATTTTCAGTTATTATTTTATATGTTATG;IPDRatio=1.62
scf7180000000002	kinModCall	modified_base	111162	111162	29	+	.	coverage=71;context=TTTGTGAGTTTACCTTTACAAAGTCAAATAATATAGACTTA;IPDRatio=1.66
scf7180000000002	kinModCall	modified_base	111187	111187	23	-	.	coverage=78;context=TCATAGAACAGGACGATATTCAAGCTAAGTCTATATTATTT;IPDRatio=1.67
scf7180000000002	kinModCall	modified_base	111188	111188	23	-	.	coverage=76;context=TTCATAGAACAGGACGATATTCAAGCTAAGTCTATATTATT;IPDRatio=1.63
scf7180000000002	kinModCall	modified_base	111190	111190	22	+	.	coverage=71;context=TAATATAGACTTAGCTTGAATATCGTCCTGTTCTATGAACA;IPDRatio=1.51
scf7180000000002	kinModCall	modified_base	111317	111317	21	-	.	coverage=81;context=TTGAGCTAATGAGACTAAATAATATTTATCTTACAAGCAAT;IPDRatio=1.52
scf7180000000002	kinModCall	modified_base	111442	111442	22	-	.	coverage=84;context=AGGGATACGCAAGCTAGCGCTATAGCAAAACAGTATCTCTA;IPDRatio=1.69
scf7180000000002	kinModCall	modified_base	111559	111559	23	-	.	coverage=83;context=TCTGTGTGAAGAGGGATATGCAGCAGCCTGTTTCACAGCAA;IPDRatio=1.53
scf7180000000002	kinModCall	modified_base	111587	111587	22	-	.	coverage=88;context=TATAATTTAGTGGGCAGGTTGGCATACTTCTGTGTGAAGAG;IPDRatio=1.76
scf7180000000002	kinModCall	modified_base	111625	111625	25	+	.	coverage=72;context=ATATAAAGTTTAATATGTCCAACCTAAGTAGAAATTATAGC;IPDRatio=1.72
scf7180000000002	kinModCall	modified_base	111656	111656	24	-	.	coverage=85;context=CACTAAAAACAGCATAAAAAGCACATGTCTAGCTATAATTT;IPDRatio=1.57
scf7180000000002	kinModCall	modified_base	111663	111663	21	-	.	coverage=82;context=CACGCAGCACTAAAAACAGCATAAAAAGCACATGTCTAGCT;IPDRatio=1.46
scf7180000000002	kinModCall	modified_base	111695	111695	21	-	.	coverage=90;context=TTTTTTTTGCTTGCTACCGGAGGACCTCCGGTCACGCAGCA;IPDRatio=1.49
scf7180000000002	kinModCall	modified_base	111720	111720	22	+	.	coverage=86;context=TAGCAAGCAAAAAAAAATGCAAGAGCTATATTTTTTTGATG;IPDRatio=1.48
scf7180000000002	kinModCall	modified_base	111745	111745	22	-	.	coverage=88;context=AAAAATAGTGAAAGATGCGGGGCTCCATCAAAAAAATATAG;IPDRatio=1.56
scf7180000000002	kinModCall	modified_base	111787	111787	24	-	.	coverage=90;context=TACGAAGTCTTCGTAGAAACAGCATAAATAATAAAATAATT;IPDRatio=1.73
scf7180000000002	kinModCall	modified_base	111832	111832	24	+	.	coverage=76;context=CACGCTTCGCACAAAAAAAAATGACGAAGTAGCAGCACAAG;IPDRatio=1.79
scf7180000000002	kinModCall	modified_base	112145	112145	28	-	.	coverage=77;context=TTTCGCTCCGTAACCTAAAAAGTTTATATTATTAATTACAC;IPDRatio=1.70
scf7180000000002	kinModCall	modified_base	112151	112151	25	+	.	coverage=88;context=TTAATAATATAAACTTTTTAGGTTACGGAGCGAAAAGTTCA;IPDRatio=1.55
scf7180000000002	kinModCall	m4C	112158	112158	30	-	.	coverage=89;context=GAATTGTTGAACTTTTCGCTCCGTAACCTAAAAAGTTTATA;IPDRatio=1.77;frac=0.699;fracLow=0.424;fracUp=1.000;identificationQv=3
scf7180000000002	kinModCall	modified_base	112381	112381	21	-	.	coverage=91;context=AATCTCTCTACTCCTAAGTAGCTTTTTATTGCTTCCAATAC;IPDRatio=1.48
scf7180000000002	kinModCall	modified_base	112462	112462	22	-	.	coverage=88;context=TTGCTCCAAATGATTTATAAGAATCAACAATCCCTTTACGG;IPDRatio=1.48
scf7180000000002	kinModCall	modified_base	112728	112728	21	+	.	coverage=77;context=TTAGCGGGATTTACAAGCGCTGAGGGTTGTTTTTTCATTAA;IPDRatio=1.62
scf7180000000002	kinModCall	modified_base	112750	112750	23	-	.	coverage=84;context=AACCTCCTTAGATCTAATCGTATTAATGAAAAAACAACCCT;IPDRatio=1.60
scf7180000000002	kinModCall	modified_base	112805	112805	23	-	.	coverage=86;context=CATCTCTACTGTGTTGAGTTACTTGAAATTTTAATTTGACC;IPDRatio=1.58
scf7180000000002	kinModCall	modified_base	112948	112948	25	-	.	coverage=79;context=AATACGATATTTTTCAAAAAAAGGTATAATCTTTTCAGTTA;IPDRatio=1.67
scf7180000000002	kinModCall	modified_base	113300	113300	21	+	.	coverage=72;context=GATTTAAAGGGTAAAAGTGGTATATATATGTTTACTTTAAA;IPDRatio=1.64
scf7180000000002	kinModCall	modified_base	113307	113307	21	-	.	coverage=85;context=TTATTTTTTTAAAGTAAACATATATATACCACTTTTACCCT;IPDRatio=1.57
scf7180000000002	kinModCall	modified_base	113337	113337	22	-	.	coverage=84;context=TTAGCTCTACCTATATAAAAAATATTAGGATTATTTTTTTA;IPDRatio=1.47
scf7180000000002	kinModCall	modified_base	113578	113578	21	-	.	coverage=81;context=ATTAAGATGGCTTTTAAATCTCTTTTGTGCTTGCTATTTTT;IPDRatio=1.53
scf7180000000002	kinModCall	modified_base	113857	113857	22	+	.	coverage=81;context=AAATTTTGAGAATAAATATCAAGGTATTAATATTTATCTTT;IPDRatio=1.84
scf7180000000002	kinModCall	modified_base	114359	114359	35	-	.	coverage=72;context=GTAAATAACTCTAAAGTTGAAGCATTATAAATTCATACTCT;IPDRatio=2.17
scf7180000000002	kinModCall	modified_base	114548	114548	38	-	.	coverage=84;context=AAAGCCGGGGTGCTTCGCAGGGCATTATTTAATAATGATTC;IPDRatio=2.36
scf7180000000002	kinModCall	modified_base	114940	114940	21	+	.	coverage=83;context=AGATGGCTCAGGTAATGACTCGAGGTATAGTAAAATCAAAA;IPDRatio=1.58
scf7180000000002	kinModCall	modified_base	115106	115106	21	-	.	coverage=82;context=TCCATTTAACAGGTATAAAATTTATACCTTGTACTTTTTCA;IPDRatio=1.67
scf7180000000002	kinModCall	modified_base	115108	115108	29	+	.	coverage=80;context=AAAAAGTACAAGGTATAAATTTTATACCTGTTAAATGGATA;IPDRatio=1.92
scf7180000000002	kinModCall	modified_base	115520	115520	22	-	.	coverage=82;context=TACCTTTATTTTTCTGCGAAGCTTGATTAAAAAACTCAGCT;IPDRatio=1.47
scf7180000000002	kinModCall	modified_base	115890	115890	22	-	.	coverage=76;context=TACCACCCAAAGGGTAACTCCTGAATATATACTATTACCGG;IPDRatio=1.80
scf7180000000002	kinModCall	modified_base	115980	115980	25	+	.	coverage=83;context=AAATTTACTAGTTTGAATAAAGCTAGTGAAAATACAGGTAT;IPDRatio=1.74
scf7180000000002	kinModCall	modified_base	116349	116349	23	+	.	coverage=90;context=AAGAATTAGAAAGTTTACTAGAGTTATATCTATCTCCTGTA;IPDRatio=1.57
scf7180000000002	kinModCall	modified_base	116407	116407	24	-	.	coverage=81;context=TTTCTGCACAATAAATTCATAGCTCAACTTTTTTATAACCT;IPDRatio=1.52
scf7180000000002	kinModCall	modified_base	116549	116549	22	+	.	coverage=90;context=GAGCTTGCCACTAAAAAAGGTGGAAAGTTAGTTTATTTTTT;IPDRatio=1.55
scf7180000000002	kinModCall	modified_base	116557	116557	21	+	.	coverage=89;context=CACTAAAAAAGGTGGAAAGTTAGTTTATTTTTTCTCTAAGG;IPDRatio=1.54
scf7180000000002	kinModCall	modified_base	116729	116729	22	+	.	coverage=83;context=TCTAGATTACAAGTATCTAAAGCATTAAAAATTAGTCATAA;IPDRatio=1.46
scf7180000000002	kinModCall	modified_base	116749	116749	26	-	.	coverage=83;context=CAAGCTTTTTATTTATAGTATTATGACTAATTTTTAATGCT;IPDRatio=1.55
scf7180000000002	kinModCall	modified_base	116801	116801	21	-	.	coverage=85;context=TAATAGACTTTTTCACTAAAGAAATATAGTTCATTGTGACT;IPDRatio=1.45
scf7180000000002	kinModCall	modified_base	116810	116810	26	-	.	coverage=83;context=ACTATAAATTAATAGACTTTTTCACTAAAGAAATATAGTTC;IPDRatio=1.59
scf7180000000002	kinModCall	modified_base	116917	116917	23	+	.	coverage=86;context=TATTCCGCGAGTGCCATATTATATTAATTTTTGTCTAGATA;IPDRatio=1.53
scf7180000000002	kinModCall	modified_base	116958	116958	24	-	.	coverage=79;context=TATTATAAAAAAGATGTCCCCATTAGATATAAGAAAATGAA;IPDRatio=1.58
scf7180000000002	kinModCall	modified_base	116971	116971	24	-	.	coverage=86;context=GTTTTATTTTTCATATTATAAAAAAGATGTCCCCATTAGAT;IPDRatio=1.53
scf7180000000002	kinModCall	modified_base	116976	116976	25	+	.	coverage=81;context=ATGGGGACATCTTTTTTATAATATGAAAAATAAAACTATAT;IPDRatio=1.57
scf7180000000002	kinModCall	modified_base	117036	117036	23	+	.	coverage=89;context=ATATAGCTATTATTAATCGCTATAGGACAATCAGCAGGAAA;IPDRatio=1.78
scf7180000000002	kinModCall	modified_base	117074	117074	24	-	.	coverage=90;context=TACATATAACTAGATTTATAGGGAAATTTTCGTTTCGGTTT;IPDRatio=1.57
scf7180000000002	kinModCall	modified_base	117182	117182	23	+	.	coverage=98;context=CTAACTAGTAAGAAAATAGAGAGGTAGTGATATAGTCTACT;IPDRatio=1.86
scf7180000000002	kinModCall	modified_base	117220	117220	21	+	.	coverage=98;context=ACTCCACATAGCAATATGTGGCTAAATAATAAACTAGTCAG;IPDRatio=1.53
scf7180000000002	kinModCall	modified_base	117300	117300	28	-	.	coverage=92;context=AGCTTGTGTAGGTGCAACATACTCTTTTAAAATTAATTTTA;IPDRatio=1.57
scf7180000000002	kinModCall	modified_base	117892	117892	21	-	.	coverage=100;context=ACGTGGGTCAAATGTTTCTTGGCTTTTATTAAGTTTCGGTC;IPDRatio=1.52
scf7180000000002	kinModCall	modified_base	117934	117934	26	+	.	coverage=100;context=AAAAGGCTATGAATAAATTCTTAAAATCCCTTTTTTCCCTC;IPDRatio=1.51
scf7180000000002	kinModCall	modified_base	117934	117934	21	-	.	coverage=89;context=GAGGGAAAAAAGGGATTTTAAGAATTTATTCATAGCCTTTT;IPDRatio=1.52
scf7180000000002	kinModCall	modified_base	117941	117941	28	-	.	coverage=88;context=GTAGTAGGAGGGAAAAAAGGGATTTTAAGAATTTATTCATA;IPDRatio=1.73
scf7180000000002	kinModCall	modified_base	117962	117962	22	-	.	coverage=92;context=AGGATAAGGAGGCAACTAGAAGTAGTAGGAGGGAAAAAAGG;IPDRatio=1.60
scf7180000000002	kinModCall	modified_base	118115	118115	21	+	.	coverage=98;context=ATAAACTTATCTGCTTCATCTGTTGTGGTGTCGGCGCAACC;IPDRatio=1.56
scf7180000000002	kinModCall	modified_base	118164	118164	21	+	.	coverage=103;context=TATATAAAAATGCGGATCTTGATATGCAGCGTATACTGGAA;IPDRatio=1.44
scf7180000000002	kinModCall	modified_base	118249	118249	22	+	.	coverage=96;context=TAATCAAAAGTGTTACATAGGAAGTAGTGTTAATCTCGAGA;IPDRatio=1.69
scf7180000000002	kinModCall	modified_base	118395	118395	29	-	.	coverage=101;context=GATCGCAGTTTCTGGGGAACAATATACCAATATTTCTAAGC;IPDRatio=1.67
scf7180000000002	kinModCall	modified_base	118474	118474	25	+	.	coverage=105;context=GTATAATATATTAAAAACTGCGGGGTCTTTTCTGGGTTTCA;IPDRatio=1.52
scf7180000000002	kinModCall	modified_base	118484	118484	23	+	.	coverage=102;context=TTAAAAACTGCGGGGTCTTTTCTGGGTTTCAAACATTCTGA;IPDRatio=1.45
scf7180000000002	kinModCall	modified_base	118487	118487	28	+	.	coverage=105;context=AAAACTGCGGGGTCTTTTCTGGGTTTCAAACATTCTGAATA;IPDRatio=1.60
scf7180000000002	kinModCall	modified_base	118528	118528	22	-	.	coverage=102;context=CTTGTTGTTTTGGTGATTCTACTTTAAATTTAGCGATAGTT;IPDRatio=1.53
scf7180000000002	kinModCall	modified_base	118546	118546	22	+	.	coverage=109;context=AGTAGAATCACCAAAACAACAAGAACACTTAAAAATACTCA;IPDRatio=1.47
scf7180000000002	kinModCall	modified_base	118691	118691	31	+	.	coverage=109;context=TCTATTGTCGAAGCCGCGGCGGCAATTGTTTGTGATCCTGG;IPDRatio=1.97
scf7180000000002	kinModCall	modified_base	118707	118707	27	-	.	coverage=102;context=GGCGTACCGTATTGTACCAGGATCACAAACAATTGCCGCCG;IPDRatio=1.55
scf7180000000002	kinModCall	modified_base	118880	118880	26	+	.	coverage=105;context=GTGAAAGTACCGTTTACCCTTCTATTAGTGAAGCGGCGAGA;IPDRatio=1.46
scf7180000000002	kinModCall	modified_base	118915	118915	21	+	.	coverage=110;context=GCGAGAGTCATAGGCTGTGCTACTGTATCGGCATGAAGAGC;IPDRatio=1.36
scf7180000000002	kinModCall	modified_base	118927	118927	24	+	.	coverage=104;context=GGCTGTGCTACTGTATCGGCATGAAGAGCTTTGCAAAATTC;IPDRatio=1.62
scf7180000000002	kinModCall	modified_base	119001	119001	29	+	.	coverage=104;context=TTATGTGGTAAAACGTTTTAAGGAAAAAATCTAAACCTCTA;IPDRatio=1.68
scf7180000000002	kinModCall	modified_base	119273	119273	21	-	.	coverage=103;context=TTCGTAAACATAAAGAAAGGTAGATATAGAGTCTTTTTCCC;IPDRatio=1.48
scf7180000000002	kinModCall	modified_base	119288	119288	23	+	.	coverage=105;context=TATCTACCTTTCTTTATGTTTACGAATGAACAGAAATAGGA;IPDRatio=1.48
scf7180000000002	kinModCall	modified_base	119580	119580	28	+	.	coverage=104;context=AGGTAGTCCTAGCTTGCGCACCCATCAATAAATAAAGCAGC;IPDRatio=1.81
scf7180000000002	kinModCall	modified_base	119640	119640	26	-	.	coverage=101;context=GCAGTTCCTCCTTTGTCTATAACTAAATCTAGAGTTGCTCT;IPDRatio=1.59
scf7180000000002	kinModCall	modified_base	119643	119643	26	+	.	coverage=100;context=GCAACTCTAGATTTAGTTATAGACAAAGGAGGAACTGCAGG;IPDRatio=1.53
scf7180000000002	kinModCall	modified_base	119655	119655	27	+	.	coverage=110;context=TTAGTTATAGACAAAGGAGGAACTGCAGGATCTAAGGCTAT;IPDRatio=1.48
scf7180000000002	kinModCall	modified_base	119833	119833	21	-	.	coverage=99;context=GTCCACACCAAAATAATTTGCAGTGTCTAAAAGTGAATCGA;IPDRatio=1.59
scf7180000000002	kinModCall	modified_base	119903	119903	24	+	.	coverage=100;context=TAATAAAGCTATCAAACGGAGTGGTAGATTAGTTTATTTCT;IPDRatio=1.89
scf7180000000002	kinModCall	modified_base	120057	120057	23	-	.	coverage=94;context=ACTAACAGCAGAAAAAATGGAGTCAAAGGGGCGATTATTAA;IPDRatio=1.47
scf7180000000002	kinModCall	modified_base	120058	120058	26	-	.	coverage=93;context=AACTAACAGCAGAAAAAATGGAGTCAAAGGGGCGATTATTA;IPDRatio=1.63
scf7180000000002	kinModCall	modified_base	120060	120060	21	-	.	coverage=100;context=ATAACTAACAGCAGAAAAAATGGAGTCAAAGGGGCGATTAT;IPDRatio=1.43
scf7180000000002	kinModCall	modified_base	120703	120703	34	+	.	coverage=94;context=CGACTAGCAGATATAAATTTGCTGCCCAGAGTATTTGGGGT;IPDRatio=1.75
scf7180000000002	kinModCall	modified_base	120762	120762	24	-	.	coverage=81;context=AAAAAAAATAGCAAGCAGAAACAGCCTACCAAAGTAAGATC;IPDRatio=1.67
scf7180000000002	kinModCall	modified_base	120764	120764	36	+	.	coverage=92;context=TCTTACTTTGGTAGGCTGTTTCTGCTTGCTATTTTTTTTAT;IPDRatio=1.72
scf7180000000002	kinModCall	modified_base	120793	120793	24	-	.	coverage=88;context=ACGAAGTCTTCGTAGAAATAATAAAATAAATAAAAAAAATA;IPDRatio=1.57
scf7180000000002	kinModCall	modified_base	120794	120794	21	-	.	coverage=92;context=TACGAAGTCTTCGTAGAAATAATAAAATAAATAAAAAAAAT;IPDRatio=1.51
scf7180000000002	kinModCall	modified_base	120840	120840	21	-	.	coverage=96;context=AAAAATCGCTGCTACTTCGTAATTTTTTTATAATTTTAGTT;IPDRatio=1.43
scf7180000000002	kinModCall	modified_base	120845	120845	32	+	.	coverage=93;context=AAATTATAAAAAAATTACGAAGTAGCAGCGATTTTTATTTT;IPDRatio=2.64
scf7180000000002	kinModCall	modified_base	120861	120861	26	-	.	coverage=93;context=GCACCCCCAAAAAATTAAAATAAAAATCGCTGCTACTTCGT;IPDRatio=1.69
scf7180000000002	kinModCall	modified_base	120865	120865	25	-	.	coverage=98;context=AGTAGCACCCCCAAAAAATTAAAATAAAAATCGCTGCTACT;IPDRatio=1.53
scf7180000000002	kinModCall	modified_base	120891	120891	22	-	.	coverage=93;context=ATATAAGCATGCGTAGCATGCGTAGCAGTAGCACCCCCAAA;IPDRatio=1.95
scf7180000000002	kinModCall	modified_base	121815	121815	21	-	.	coverage=85;context=CTTATAAATAGATATTTTAAATTATCTATTAATCTTATATT;IPDRatio=1.51
scf7180000000002	kinModCall	modified_base	121936	121936	21	-	.	coverage=90;context=AACCAAACCAACCAAACCACCCATGCGTATAAACAGCATAA;IPDRatio=1.70
scf7180000000002	kinModCall	modified_base	121982	121982	24	-	.	coverage=86;context=TTCCGGCTGTTTCTGTTTCTAGCATGTGAAAAACCAAACCA;IPDRatio=1.49
scf7180000000002	kinModCall	modified_base	122006	122006	27	-	.	coverage=91;context=TCATTTTTTTATTCTTTTAGTTCTTTCCGGCTGTTTCTGTT;IPDRatio=1.58
scf7180000000002	kinModCall	modified_base	122011	122011	22	+	.	coverage=94;context=AAACAGCCGGAAAGAACTAAAAGAATAAAAAAATGAAGCAG;IPDRatio=1.55
scf7180000000002	kinModCall	m6A	122026	122026	48	+	.	coverage=97;context=ACTAAAAGAATAAAAAAATGAAGCAGCCTGTTTCACAGCAG;IPDRatio=2.06;frac=0.396;fracLow=0.239;fracUp=0.557;identificationQv=4
scf7180000000002	kinModCall	modified_base	122066	122066	31	+	.	coverage=93;context=GAAAAGACTCTATTCTTCAAAACCTGTCAATAAATCTTTTA;IPDRatio=1.61
scf7180000000002	kinModCall	modified_base	122088	122088	21	-	.	coverage=94;context=AATATAGGTGTAGGGTTTATATTAAAAGATTTATTGACAGG;IPDRatio=1.50
scf7180000000002	kinModCall	modified_base	122092	122092	23	+	.	coverage=91;context=TCAATAAATCTTTTAATATAAACCCTACACCTATATTAACT;IPDRatio=1.54
scf7180000000002	kinModCall	modified_base	122211	122211	24	+	.	coverage=89;context=CTAAACACTGTTGATGGTAAACAATACATAGGTAGTGCTAA;IPDRatio=1.60
scf7180000000002	kinModCall	modified_base	122524	122524	21	+	.	coverage=95;context=GCTCTACAAAGATAAAAACAACCACCCTATGTATGGTAAGA;IPDRatio=1.48
scf7180000000002	kinModCall	modified_base	122841	122841	26	+	.	coverage=105;context=ACCACTTCGTAGAAAAAAATCAGCAGAAGCAGACATATAAA;IPDRatio=1.57
scf7180000000002	kinModCall	modified_base	123085	123085	23	+	.	coverage=95;context=ATATTTGATTTATTAAGTTTTATACATGCTTATCTATTTGA;IPDRatio=1.59
scf7180000000002	kinModCall	modified_base	123204	123204	23	-	.	coverage=98;context=CAAAAACCATTATTGAGCTTTTTATACCTAAAGTTAAACTA;IPDRatio=1.62
scf7180000000002	kinModCall	modified_base	123239	123239	21	+	.	coverage=99;context=TTTTTGTATTTATTTGATGGCGGGCGTCTTTTCCTAGAATT;IPDRatio=1.46
scf7180000000002	kinModCall	modified_base	123303	123303	21	-	.	coverage=103;context=TTATAAATGCAAATAATATAGGCAGTAAGACAGTTCAACAG;IPDRatio=1.50
scf7180000000002	kinModCall	modified_base	123412	123412	26	-	.	coverage=98;context=ATATACTGCACACTTTCACGGCTATACTATATTTAATAGAT;IPDRatio=1.62
scf7180000000002	kinModCall	modified_base	123465	123465	21	-	.	coverage=99;context=CTTAACCTTTTGTGAAACAGCCTAGCAAGCTCATATATAAT;IPDRatio=1.64
scf7180000000002	kinModCall	modified_base	123573	123573	23	-	.	coverage=101;context=ACGAAGTATAGAAGTATAGGGGTAATAAGTATAGCCTAAAT;IPDRatio=1.93
scf7180000000002	kinModCall	modified_base	123574	123574	29	+	.	coverage=88;context=TTTAGGCTATACTTATTACCCCTATACTTCTATACTTCGTA;IPDRatio=1.88
scf7180000000002	kinModCall	modified_base	123778	123778	22	+	.	coverage=99;context=TATCCTTTTTATTAACTGTACCTGTTATAGGCGCAATTATA;IPDRatio=1.52
scf7180000000002	kinModCall	modified_base	123946	123946	28	-	.	coverage=96;context=ATAATGTTCTTCTACATATTGAAATTGATTAGTACTATTAT;IPDRatio=1.54
scf7180000000002	kinModCall	modified_base	124005	124005	37	+	.	coverage=91;context=ATTAATTTAGGTCTAGATGGTATAACGGTATACTTTATGTT;IPDRatio=2.50
scf7180000000002	kinModCall	modified_base	124385	124385	21	+	.	coverage=90;context=ATATAAAATAGAAATATTTTTATTTATAGGGATATTTATAG;IPDRatio=1.56
scf7180000000002	kinModCall	modified_base	124395	124395	29	+	.	coverage=81;context=GAAATATTTTTATTTATAGGGATATTTATAGCGTTTGCTGT;IPDRatio=1.76
scf7180000000002	kinModCall	modified_base	124400	124400	31	-	.	coverage=95;context=TTTTTACAGCAAACGCTATAAATATCCCTATAAATAAAAAT;IPDRatio=1.68
scf7180000000002	kinModCall	modified_base	124435	124435	27	+	.	coverage=88;context=TAAAAACACCGGTTTATGGGCTGAATAATTGACTACTAAAG;IPDRatio=2.21
scf7180000000002	kinModCall	modified_base	124464	124464	21	-	.	coverage=98;context=CTACCACCAAGGGGTGACTCAACGTGTGCCTTTAGTAGTCA;IPDRatio=1.45
scf7180000000002	kinModCall	modified_base	124466	124466	21	+	.	coverage=92;context=ACTACTAAAGGCACACGTTGAGTCACCCCTTGGTGGTAGTA;IPDRatio=1.47
scf7180000000002	kinModCall	modified_base	124863	124863	22	+	.	coverage=97;context=AGAGGTTTAGCTCAATTAATGCCTATATTATCCTTATTGTT;IPDRatio=1.48
scf7180000000002	kinModCall	modified_base	124917	124917	22	+	.	coverage=90;context=TTAGGTAATTGTGGAACTCCTTTAACATTCAATTTCATAGG;IPDRatio=1.51
scf7180000000002	kinModCall	modified_base	124933	124933	24	-	.	coverage=90;context=TAAAGACATGAACTCCCCTATGAAATTGAATGTTAAAGGAG;IPDRatio=1.50
scf7180000000002	kinModCall	modified_base	124957	124957	25	+	.	coverage=95;context=GGGAGTTCATGTCTTTATCCGGTATTACTGAAAGATTACCA;IPDRatio=1.76
scf7180000000002	kinModCall	modified_base	125076	125076	22	+	.	coverage=95;context=GGAGGTTCATTTACTAGATTAATAGAACAATCGATATCTGA;IPDRatio=1.56
scf7180000000002	kinModCall	modified_base	125653	125653	23	+	.	coverage=83;context=TCCACAATCATATGCACAAAAAGGTAGTACAATGAATGCAC;IPDRatio=1.71
scf7180000000002	kinModCall	modified_base	125752	125752	27	+	.	coverage=90;context=ATTACCTAATCCAACGCAACAAGGTAATCCTTATTCATCTC;IPDRatio=1.78
scf7180000000002	kinModCall	modified_base	126128	126128	21	+	.	coverage=95;context=TAGCAGTGTGAAACACTGCGACTTCGTAGAAACAGCAGAAA;IPDRatio=1.46
scf7180000000002	kinModCall	modified_base	126360	126360	25	-	.	coverage=85;context=CTTGGAATTTTTTCAATCTAACTAAATCATTAACACGAACT;IPDRatio=1.53
scf7180000000002	kinModCall	modified_base	126597	126597	32	-	.	coverage=98;context=GTAGTCACTGCGTAGAAACAGCTAAAGAATAAAATAATAAA;IPDRatio=1.63
scf7180000000002	kinModCall	modified_base	126667	126667	34	-	.	coverage=96;context=CTTCGCAGGGATATGGCGTAGCTTCGCTATTTTTTTTTTTA;IPDRatio=1.75
scf7180000000002	kinModCall	modified_base	126725	126725	29	+	.	coverage=97;context=AGCTACACCTAAAGAAGCAAGGCATACTACTGATTTTTCCT;IPDRatio=1.82
scf7180000000002	kinModCall	modified_base	126735	126735	21	-	.	coverage=86;context=GATAGTTTGCAGGAAAAATCAGTAGTATGCCTTGCTTCTTT;IPDRatio=1.72
scf7180000000002	kinModCall	modified_base	126738	126738	27	-	.	coverage=79;context=AGGGATAGTTTGCAGGAAAAATCAGTAGTATGCCTTGCTTC;IPDRatio=1.64
scf7180000000002	kinModCall	modified_base	126820	126820	21	-	.	coverage=97;context=ATGGGGGTGCAAGGCAAGGATAGCTTACCTATTTTTGAGTA;IPDRatio=1.48
scf7180000000002	kinModCall	modified_base	126842	126842	24	-	.	coverage=90;context=CAAGTAGCAGAGGCTGCAAGGCATGGGGGTGCAAGGCAAGG;IPDRatio=1.53
scf7180000000002	kinModCall	modified_base	126843	126843	23	-	.	coverage=93;context=GCAAGTAGCAGAGGCTGCAAGGCATGGGGGTGCAAGGCAAG;IPDRatio=1.68
scf7180000000002	kinModCall	modified_base	126851	126851	23	-	.	coverage=95;context=ATCAAGTAGCAAGTAGCAGAGGCTGCAAGGCATGGGGGTGC;IPDRatio=1.70
scf7180000000002	kinModCall	modified_base	126855	126855	21	-	.	coverage=95;context=AGGGATCAAGTAGCAAGTAGCAGAGGCTGCAAGGCATGGGG;IPDRatio=1.51
scf7180000000002	kinModCall	modified_base	126863	126863	21	-	.	coverage=97;context=TCGCCTACAGGGATCAAGTAGCAAGTAGCAGAGGCTGCAAG;IPDRatio=1.45
scf7180000000002	kinModCall	modified_base	126938	126938	21	+	.	coverage=101;context=TGGGTGGGGCCAACTTATTCTCCTCTTATTTTTTTTTACTA;IPDRatio=1.48
scf7180000000002	kinModCall	modified_base	126990	126990	27	+	.	coverage=102;context=GAGGCGCATGAAACATGCGCTCTCAGAATAAAATTAAAAAA;IPDRatio=1.63
scf7180000000002	kinModCall	modified_base	127046	127046	28	-	.	coverage=96;context=TGCAGGGGCAGCTTCGTAGCCCTATCCCGGCTTTGCACCCC;IPDRatio=1.77
scf7180000000002	kinModCall	modified_base	127051	127051	23	-	.	coverage=97;context=ATAAATGCAGGGGCAGCTTCGTAGCCCTATCCCGGCTTTGC;IPDRatio=1.51
scf7180000000002	kinModCall	modified_base	127079	127079	22	-	.	coverage=87;context=TAATAAATAGTTTATACTAAATACTACTATAAATGCAGGGG;IPDRatio=1.48
scf7180000000002	kinModCall	modified_base	127139	127139	25	+	.	coverage=94;context=ATCCTAATAATGGTTTATTATATAGCATGTAATATGCTTTA;IPDRatio=1.71
scf7180000000002	kinModCall	modified_base	127186	127186	23	+	.	coverage=87;context=TTTACGATTAAAATAAAATACGTATTATATATATCCAAAAA;IPDRatio=1.67
scf7180000000002	kinModCall	modified_base	127266	127266	24	-	.	coverage=90;context=TAATACTATTACAGCAAAAGCAAATACTATTTCATTCATAT;IPDRatio=1.73
scf7180000000002	kinModCall	modified_base	127406	127406	26	-	.	coverage=80;context=TATAGATCTTTAAATAACTAATTACTTATAGTATTTACACT;IPDRatio=1.53
scf7180000000002	kinModCall	modified_base	127521	127521	21	-	.	coverage=94;context=TTACCTCCTAAAACTTCTAAGTTTAATATATCTATTACGTC;IPDRatio=1.45
scf7180000000002	kinModCall	modified_base	127585	127585	22	-	.	coverage=71;context=GATTAATGTTATTAAACCCCCGGTTATTAAATAAAATCCTA;IPDRatio=1.69
scf7180000000002	kinModCall	modified_base	127721	127721	32	+	.	coverage=90;context=AAATCAAATAAATGCTATAAATGGACAAATTTATTTCCCAT;IPDRatio=1.68
scf7180000000002	kinModCall	modified_base	127727	127727	21	-	.	coverage=93;context=ATATGAATGGGAAATAAATTTGTCCATTTATAGCATTTATT;IPDRatio=1.63
scf7180000000002	kinModCall	modified_base	127805	127805	22	-	.	coverage=87;context=TAAATAAAAATAAAATTCTAAGGCACCCATTTACCATTCCG;IPDRatio=1.53
scf7180000000002	kinModCall	modified_base	128155	128155	26	+	.	coverage=94;context=GTCTAGGTAAAATTTATAAACATGGTAACGATTCTATGCAA;IPDRatio=1.52
scf7180000000002	kinModCall	modified_base	128158	128158	30	+	.	coverage=97;context=TAGGTAAAATTTATAAACATGGTAACGATTCTATGCAATAT;IPDRatio=2.17
scf7180000000002	kinModCall	modified_base	128233	128233	30	-	.	coverage=98;context=TTGTTTTTGAGTTATTAAAGGATATTTATCAAAATGTTCTG;IPDRatio=1.70
scf7180000000002	kinModCall	modified_base	128237	128237	21	+	.	coverage=94;context=ACATTTTGATAAATATCCTTTAATAACTCAAAAACAAGCAG;IPDRatio=1.59
scf7180000000002	kinModCall	modified_base	128494	128494	22	-	.	coverage=100;context=ATTGTTAATTTCCTGAGTAATAACTTGAAAGCTTCCTTCAG;IPDRatio=1.54
scf7180000000002	kinModCall	modified_base	128498	128498	21	-	.	coverage=95;context=TTTTATTGTTAATTTCCTGAGTAATAACTTGAAAGCTTCCT;IPDRatio=1.70
scf7180000000002	kinModCall	modified_base	128581	128581	22	+	.	coverage=91;context=ATGAAATATTGTTAAATAATTTTGTTAGTTTTTTACAATGC;IPDRatio=1.49
scf7180000000002	kinModCall	modified_base	128633	128633	22	+	.	coverage=92;context=TAAATGATCGAGACGTGATGAAGGACAATATTTAGTAACAC;IPDRatio=1.50
scf7180000000002	kinModCall	modified_base	128657	128657	21	-	.	coverage=88;context=TTTTTTCATTTATATCTAAAAATCGTGTTACTAAATATTGT;IPDRatio=1.50
scf7180000000002	kinModCall	modified_base	128940	128940	23	+	.	coverage=93;context=CAAGAAAATAATAAAAAAATGACAAACAAACACACTTCGTA;IPDRatio=1.60
scf7180000000002	kinModCall	modified_base	129061	129061	32	-	.	coverage=93;context=CTATGAAGGCCAACTTCGTAGCCACACAATTATCTGTACGT;IPDRatio=1.66
scf7180000000002	kinModCall	modified_base	129105	129105	23	-	.	coverage=91;context=TTTCCAGCATATAGTGAAATTGTAGTAATTTTATTTTTATT;IPDRatio=1.76
scf7180000000002	kinModCall	modified_base	129122	129122	21	-	.	coverage=97;context=ACTTAAGGCTTTAGAAGTTTCCAGCATATAGTGAAATTGTA;IPDRatio=1.56
scf7180000000002	kinModCall	modified_base	129454	129454	48	-	.	coverage=107;context=AAGACTTAAAGGGCAACCTGCCGGTACTAGTAACGAAAATA;IPDRatio=2.40
scf7180000000002	kinModCall	modified_base	129473	129473	22	-	.	coverage=87;context=TAGTAACTAATAAAGGTAAAAGACTTAAAGGGCAACCTGCC;IPDRatio=1.46
scf7180000000002	kinModCall	modified_base	129612	129612	21	+	.	coverage=93;context=AAGAGTCAAACTCCGGGGAAGCCCTAAAGCTTTAATAACTA;IPDRatio=1.46
scf7180000000002	kinModCall	modified_base	129641	129641	24	+	.	coverage=90;context=CTTTAATAACTAAAGATAAGACGGAAACTTCGTATCTGGCC;IPDRatio=1.56
scf7180000000002	kinModCall	modified_base	129784	129784	23	-	.	coverage=86;context=TACAGTATAATAAATACTGAAGAATCGTCTACTCGTTGCTC;IPDRatio=1.46
scf7180000000002	kinModCall	modified_base	129912	129912	24	+	.	coverage=97;context=TTATAGAGCGCTTTCATGCGCCTATAAAATTCCAAATAGCT;IPDRatio=1.57
scf7180000000002	kinModCall	modified_base	129951	129951	23	-	.	coverage=96;context=ATCAACTTTATTAATATATTAAATTATAAATAATAATATAG;IPDRatio=1.52
scf7180000000002	kinModCall	modified_base	129952	129952	21	+	.	coverage=93;context=TATATTATTATTTATAATTTAATATATTAATAAAGTTGATC;IPDRatio=1.46
scf7180000000002	kinModCall	modified_base	130064	130064	27	-	.	coverage=93;context=ATATTTTCTTCTGGATTTTTTAGTAATAAATCGTTCACAAC;IPDRatio=1.74
scf7180000000002	kinModCall	modified_base	130187	130187	28	+	.	coverage=97;context=TGGGTAACGAAGTAGCCGTAGGTAACAGAAGAATGACTGTT;IPDRatio=1.82
scf7180000000002	kinModCall	modified_base	130202	130202	24	+	.	coverage=94;context=CCGTAGGTAACAGAAGAATGACTGTTAGATTATTTTCAACA;IPDRatio=1.56
scf7180000000002	kinModCall	modified_base	130281	130281	22	-	.	coverage=93;context=TAATATAATTAAGGATAGTTAGCTTATCTTTATCTGCATTC;IPDRatio=1.53
scf7180000000002	kinModCall	modified_base	130314	130314	30	+	.	coverage=90;context=TTATATTAAGGGTAAAGCAGGAATTTACATGTGAACTAACA;IPDRatio=1.69
scf7180000000002	kinModCall	modified_base	130376	130376	21	+	.	coverage=101;context=TAGGTAGGCGTAGCTAAGTTGGATTTATATAAAATATAGTA;IPDRatio=1.48
scf7180000000002	kinModCall	modified_base	130377	130377	29	+	.	coverage=98;context=AGGTAGGCGTAGCTAAGTTGGATTTATATAAAATATAGTAA;IPDRatio=1.69
scf7180000000002	kinModCall	modified_base	130477	130477	31	+	.	coverage=101;context=TCCTTTTATAGATTTAAAAAGCATATGCAGCAAATATAATG;IPDRatio=1.66
scf7180000000002	kinModCall	modified_base	130478	130478	23	+	.	coverage=94;context=CCTTTTATAGATTTAAAAAGCATATGCAGCAAATATAATGT;IPDRatio=1.53
scf7180000000002	kinModCall	modified_base	130498	130498	23	-	.	coverage=109;context=AGTAATTTCTACGGTAAATTACATTATATTTGCTGCATATG;IPDRatio=1.49
scf7180000000002	kinModCall	modified_base	130566	130566	23	-	.	coverage=100;context=TTTGTTTGAATAAGCATCAGGATACATTACAACAGGAATAA;IPDRatio=1.51
scf7180000000002	kinModCall	modified_base	130682	130682	23	+	.	coverage=99;context=ATAGGTAGCAGCGTAAATCTAGGCAGAAGGTTTAAAGTATA;IPDRatio=1.57
scf7180000000002	kinModCall	modified_base	130793	130793	22	-	.	coverage=112;context=CAGTATTCTAATATTTCTAATTGGAAATTATAATAACCATG;IPDRatio=1.49
scf7180000000002	kinModCall	modified_base	130797	130797	26	+	.	coverage=99;context=GTTATTATAATTTCCAATTAGAAATATTAGAATACTGTGCA;IPDRatio=1.81
scf7180000000002	kinModCall	modified_base	130832	130832	32	-	.	coverage=114;context=ATATAATATTGTTCTCTACTTATAGCGTTTTCTTTTGCACA;IPDRatio=1.93
scf7180000000002	kinModCall	modified_base	130853	130853	28	-	.	coverage=114;context=TATTCGGGATTTAATAAATCAATATAATATTGTTCTCTACT;IPDRatio=1.69
scf7180000000002	kinModCall	modified_base	130947	130947	34	-	.	coverage=113;context=ATGTTTACGCCCTATAGCTGCAGCACTCATTTTTTGCCGAC;IPDRatio=1.64
scf7180000000002	kinModCall	m4C	130958	130958	32	-	.	coverage=113;context=GTCTCTTCAGTATGTTTACGCCCTATAGCTGCAGCACTCAT;IPDRatio=1.60;frac=0.519;fracLow=0.317;fracUp=0.759;identificationQv=8
scf7180000000002	kinModCall	modified_base	131037	131037	22	-	.	coverage=114;context=AGCTTTAGTTTCTTTACTGTGAGTTTTACCAAAATTAGGGT;IPDRatio=1.47
scf7180000000002	kinModCall	modified_base	131125	131125	22	+	.	coverage=102;context=TAAAGCTAAAATGAGTGAACAAAGTGGTACAGCTTTAAGAA;IPDRatio=1.52
scf7180000000002	kinModCall	modified_base	131196	131196	22	+	.	coverage=100;context=AGTTTACTTCTATAACTAAAGCAGCTAAAGCTATGGGTGTT;IPDRatio=1.51
scf7180000000002	kinModCall	modified_base	131200	131200	23	-	.	coverage=112;context=GTGTAACACCCATAGCTTTAGCTGCTTTAGTTATAGAAGTA;IPDRatio=1.46
scf7180000000002	kinModCall	modified_base	131405	131405	22	-	.	coverage=112;context=TCACAGAATTCTAATATAGTGAGACTAAAGCTTTGGTAACC;IPDRatio=1.46
scf7180000000002	kinModCall	modified_base	131532	131532	23	+	.	coverage=98;context=AGTCCTGACAGAGGAAAGGGTTGAACACATTCAGAAGCTAC;IPDRatio=1.71
scf7180000000002	kinModCall	modified_base	132438	132438	35	-	.	coverage=125;context=ATAACCATATTTTAAAAGTGCCTTGCAAATAAGAGATGCTC;IPDRatio=1.76
scf7180000000002	kinModCall	modified_base	132827	132827	25	-	.	coverage=108;context=TATCTCTTAAGAGTAGTCTCATGAACACCTAAAAACAGAGC;IPDRatio=1.79
scf7180000000002	kinModCall	modified_base	132829	132829	22	-	.	coverage=112;context=TATATCTCTTAAGAGTAGTCTCATGAACACCTAAAAACAGA;IPDRatio=1.67
scf7180000000002	kinModCall	modified_base	132967	132967	22	-	.	coverage=97;context=ATTGTTTGGTAATACCTGAAACACTGTTAGTTAATACTACA;IPDRatio=1.54
scf7180000000002	kinModCall	modified_base	132982	132982	28	-	.	coverage=108;context=CTTTCATTGTAGAGAATTGTTTGGTAATACCTGAAACACTG;IPDRatio=1.82
scf7180000000002	kinModCall	modified_base	133010	133010	37	+	.	coverage=97;context=TCTACAATGAAAGCCGCATACCAATTTTTGGGTATATCTCC;IPDRatio=1.70
scf7180000000002	kinModCall	modified_base	133052	133052	26	-	.	coverage=99;context=AACGAAGACTCGTTATTTTTTAAATAATTTGAGAGTCGTCT;IPDRatio=1.68
scf7180000000002	kinModCall	modified_base	133071	133071	34	-	.	coverage=89;context=GCTAACTTGTCCATTTATAAACGAAGACTCGTTATTTTTTA;IPDRatio=1.80
scf7180000000002	kinModCall	modified_base	133271	133271	24	-	.	coverage=105;context=AGGTATATATCTCTAAACGGGGTAGTACGTTTCCTACTTAA;IPDRatio=2.00
scf7180000000002	kinModCall	modified_base	133292	133292	28	-	.	coverage=100;context=ATAACTTAAATTAATTTAAAAAGGTATATATCTCTAAACGG;IPDRatio=1.65
scf7180000000002	kinModCall	modified_base	133340	133340	25	-	.	coverage=101;context=CAAGCAAATAGTATATTAACACGTCAAACACACTTTTACTC;IPDRatio=1.53
scf7180000000002	kinModCall	modified_base	133555	133555	25	-	.	coverage=102;context=CCACAATAGAAAAGATTATACCACCCAAAGACATTATATTG;IPDRatio=1.70
scf7180000000002	kinModCall	modified_base	133858	133858	23	+	.	coverage=96;context=AGACTTTACTCGAAAAGTCAGATTTTTATATATAATTTAGT;IPDRatio=1.54
scf7180000000002	kinModCall	modified_base	133908	133908	28	+	.	coverage=107;context=GCTGGGGCATAATTTCATTAGCCCAAGCAAGAAAAATTTTA;IPDRatio=1.66
scf7180000000002	kinModCall	modified_base	133917	133917	22	+	.	coverage=100;context=TAATTTCATTAGCCCAAGCAAGAAAAATTTTATTTGTAAGA;IPDRatio=1.47
scf7180000000002	kinModCall	modified_base	134045	134045	21	-	.	coverage=101;context=AATAAATGATAGTGCTAATAATATGAATACGATACAATTTA;IPDRatio=1.50
scf7180000000002	kinModCall	modified_base	134440	134440	24	-	.	coverage=114;context=TGAATTATATTGTCATCTTGTAGGATATTCAGTAATGATGA;IPDRatio=1.49
scf7180000000002	kinModCall	modified_base	134442	134442	21	+	.	coverage=105;context=ATCATTACTGAATATCCTACAAGATGACAATATAATTCATA;IPDRatio=1.44
scf7180000000002	kinModCall	modified_base	134444	134444	21	+	.	coverage=105;context=CATTACTGAATATCCTACAAGATGACAATATAATTCATATG;IPDRatio=1.43
scf7180000000002	kinModCall	modified_base	134678	134678	23	+	.	coverage=105;context=GAATTAAATATCTAAAGTCATATAGCAATAAAAAATTATTT;IPDRatio=1.60
scf7180000000002	kinModCall	modified_base	134709	134709	21	+	.	coverage=102;context=AAAATTATTTGATAAAAATTTGGGTAAATATACTTTTACTA;IPDRatio=1.69
scf7180000000002	kinModCall	modified_base	134713	134713	21	+	.	coverage=105;context=TTATTTGATAAAAATTTGGGTAAATATACTTTTACTAAACA;IPDRatio=1.42
scf7180000000002	kinModCall	modified_base	135110	135110	27	-	.	coverage=105;context=AACAAACACACTTCGTAGAAAGATGCGCTCATAAAATGTTC;IPDRatio=1.63
scf7180000000002	kinModCall	modified_base	135422	135422	28	-	.	coverage=116;context=CAAGCAGACAAAAAAAAATACAGTAAGCTATATTTTTGTGG;IPDRatio=1.58
scf7180000000002	kinModCall	modified_base	135487	135487	22	+	.	coverage=102;context=GTGAGAGTAAAAAGTAAGTAAGGAAAATTATATAAACAATA;IPDRatio=1.54
scf7180000000002	kinModCall	modified_base	135490	135490	22	-	.	coverage=107;context=TTTTATTGTTTATATAATTTTCCTTACTTACTTTTTACTCT;IPDRatio=1.59
scf7180000000002	kinModCall	modified_base	135768	135768	21	+	.	coverage=106;context=AAATATAACATTATATAATTTATCTCTCTCCTTATATTTAA;IPDRatio=1.52
scf7180000000002	kinModCall	modified_base	135916	135916	24	-	.	coverage=120;context=AAACGTACGATTAGCATGTGTCAAGCACTTGAACAGCATTC;IPDRatio=1.49
scf7180000000002	kinModCall	modified_base	135981	135981	21	-	.	coverage=114;context=CTCACCTGTACACCACTTTTTAATTAATAACCTTTAGTATA;IPDRatio=1.44
scf7180000000002	kinModCall	modified_base	136356	136356	29	+	.	coverage=110;context=GTTTATATATTGATAATGACAGTATATATATCGTGTCTTGA;IPDRatio=1.88
scf7180000000002	kinModCall	modified_base	136358	136358	23	+	.	coverage=107;context=TTATATATTGATAATGACAGTATATATATCGTGTCTTGACT;IPDRatio=1.61
scf7180000000002	kinModCall	modified_base	136436	136436	23	-	.	coverage=95;context=GTCTAGGTACCCTTTAAACCCAATTAAGATGAATAATACTA;IPDRatio=1.60
scf7180000000002	kinModCall	modified_base	136686	136686	21	-	.	coverage=118;context=ACTGACGAACTAAGTTATTAAATTCTTCATCTAATCTATGG;IPDRatio=1.41
scf7180000000002	kinModCall	modified_base	136806	136806	21	-	.	coverage=117;context=CTGCACTACTGTTGTCAGAAACGGTCTAGTGATTTCAGTTC;IPDRatio=1.55
scf7180000000002	kinModCall	modified_base	136847	136847	21	+	.	coverage=113;context=TATGTGTGCGACAAGAAGCGGATATTAGCAATACGGTGTGA;IPDRatio=1.45
scf7180000000002	kinModCall	modified_base	136863	136863	27	-	.	coverage=119;context=AAAATACCAAACGGAATCACACCGTATTGCTAATATCCGCT;IPDRatio=1.54
scf7180000000002	kinModCall	modified_base	136880	136880	22	-	.	coverage=99;context=AATAGTGTTAGGTAGAGAAAATACCAAACGGAATCACACCG;IPDRatio=1.56
scf7180000000002	kinModCall	modified_base	136884	136884	35	-	.	coverage=122;context=TGTAAATAGTGTTAGGTAGAGAAAATACCAAACGGAATCAC;IPDRatio=1.74
scf7180000000002	kinModCall	modified_base	137007	137007	24	-	.	coverage=121;context=GCTTTCCATATCTTACTTACACTAGCTCCTGGTAATATATA;IPDRatio=1.45
scf7180000000002	kinModCall	modified_base	137222	137222	26	+	.	coverage=115;context=TATATTACATATATTAAAGAGGTAACATATAAGGCTTAGCT;IPDRatio=1.70
scf7180000000002	kinModCall	modified_base	137254	137254	26	-	.	coverage=119;context=ATCCTCTCCCCTTTATTGGATATAACAATTTCAGCTAAGCC;IPDRatio=1.67
scf7180000000002	kinModCall	modified_base	137347	137347	21	-	.	coverage=118;context=CAGACTGATTAATATAACATAATATATATACCTTTATCTAT;IPDRatio=1.48
scf7180000000002	kinModCall	modified_base	137357	137357	23	-	.	coverage=126;context=AGCAAAATTGCAGACTGATTAATATAACATAATATATATAC;IPDRatio=1.55
scf7180000000002	kinModCall	modified_base	137567	137567	23	+	.	coverage=121;context=ATTGAAGATTATTTAGTACATTAATGACACAAAGTAATATA;IPDRatio=1.42
scf7180000000002	kinModCall	modified_base	137575	137575	24	+	.	coverage=117;context=TTATTTAGTACATTAATGACACAAAGTAATATAAAGAGCAG;IPDRatio=1.49
scf7180000000002	kinModCall	modified_base	137764	137764	22	+	.	coverage=118;context=ATTGTAAAGCAAGTATTAGGGGCTGCGCGAGCCACCGGCAG;IPDRatio=1.60
scf7180000000002	kinModCall	modified_base	138006	138006	28	-	.	coverage=115;context=AGCCTAGATTCATTACGGCTTTTATACTTAGTATCTCATTT;IPDRatio=1.76
scf7180000000002	kinModCall	modified_base	138199	138199	24	+	.	coverage=117;context=TTAAATTATGCTGTACAATTGGTATTTATAATTACTCAGCA;IPDRatio=1.63
scf7180000000002	kinModCall	modified_base	138220	138220	27	+	.	coverage=119;context=GTATTTATAATTACTCAGCATTCTAGAGATAAAGTACTTTT;IPDRatio=1.48
scf7180000000002	kinModCall	modified_base	138221	138221	23	+	.	coverage=117;context=TATTTATAATTACTCAGCATTCTAGAGATAAAGTACTTTTA;IPDRatio=1.49
scf7180000000002	kinModCall	modified_base	138269	138269	26	+	.	coverage=117;context=TTTCTACATTGTTAGAATGCGGTAGAGTAGAAAGAAGAAAA;IPDRatio=1.68
scf7180000000002	kinModCall	modified_base	138308	138308	25	+	.	coverage=119;context=AATCAGGAGAGGCGTGTGATTTTATAGTAAGATCATTTGAT;IPDRatio=1.63
scf7180000000002	kinModCall	modified_base	138363	138363	25	+	.	coverage=109;context=TATGATACCGTATTGAGAAAACTATCCTTTAATAGGTAATA;IPDRatio=1.50
scf7180000000002	kinModCall	modified_base	138384	138384	31	-	.	coverage=117;context=GATCTAAACAGTCCTTTGATTTATTACCTATTAAAGGATAG;IPDRatio=1.67
scf7180000000002	kinModCall	modified_base	138397	138397	22	-	.	coverage=109;context=TAAACTCTTTTAAGATCTAAACAGTCCTTTGATTTATTACC;IPDRatio=1.49
scf7180000000002	kinModCall	modified_base	138458	138458	26	+	.	coverage=113;context=GTCATTTAACTGAAGAAGGGTTGACTAAGGTAGTAGAAATA;IPDRatio=1.76
scf7180000000002	kinModCall	modified_base	138549	138549	22	+	.	coverage=116;context=TTATTTGCTAGGACGGACAGATGAATTAGGACCGGGCCCTT;IPDRatio=1.62
scf7180000000002	kinModCall	modified_base	138650	138650	21	+	.	coverage=120;context=GCTTAAACTGAATAATATAATATATATACTTATTAAGATAA;IPDRatio=1.49
scf7180000000002	kinModCall	modified_base	138789	138789	21	-	.	coverage=95;context=TGCAACTTTCATCGCATACGGCTCAAGCAAAATTTTTCTAC;IPDRatio=1.48
scf7180000000002	kinModCall	modified_base	138790	138790	25	-	.	coverage=123;context=GTGCAACTTTCATCGCATACGGCTCAAGCAAAATTTTTCTA;IPDRatio=1.58
scf7180000000002	kinModCall	modified_base	139026	139026	25	-	.	coverage=124;context=CTAAAATAAGTAAAAATTAAGAGCTTGCTGGTCCCGGAGGG;IPDRatio=1.50
scf7180000000002	kinModCall	modified_base	139104	139104	22	-	.	coverage=125;context=GTAGTAGCGAGCCCTAAAAATCTTTTTTAGGGCGCAAGCTC;IPDRatio=1.49
scf7180000000002	kinModCall	modified_base	139120	139120	21	-	.	coverage=129;context=GATCTAATGCCTTATCGTAGTAGCGAGCCCTAAAAATCTTT;IPDRatio=1.51
scf7180000000002	kinModCall	modified_base	139520	139520	26	+	.	coverage=122;context=TTGGGAATCTTCGTATGCGCGGTTCTAATTAGTGTTAAGTC;IPDRatio=1.68
scf7180000000002	kinModCall	modified_base	139902	139902	23	+	.	coverage=119;context=ACTTCTATTCTGTATTCCTTGTTATAAATAATAAATTATAG;IPDRatio=1.58
scf7180000000002	kinModCall	modified_base	139927	139927	21	+	.	coverage=126;context=AAATAATAAATTATAGCTTAGAGAGGGATAACGTATAAAAA;IPDRatio=1.50
scf7180000000002	kinModCall	modified_base	140326	140326	22	-	.	coverage=126;context=TCACACTGCTAGAAACAGCCAGAAAATAATTAAAAAAATGA;IPDRatio=1.51
scf7180000000002	kinModCall	modified_base	140407	140407	21	-	.	coverage=130;context=TAAAAACCGAGCTTGCAAGCAAGAAGAGCTTTAGCTATTTT;IPDRatio=1.47
scf7180000000002	kinModCall	modified_base	140420	140420	23	+	.	coverage=129;context=CTCTTCTTGCTTGCAAGCTCGGTTTTTAATTTGTTATTGTT;IPDRatio=1.50
scf7180000000002	kinModCall	modified_base	140474	140474	23	+	.	coverage=115;context=TGAGCCTTATAGGATTAGTAAGCTCACATATAATTTTTATT;IPDRatio=1.57
scf7180000000002	kinModCall	modified_base	140802	140802	35	+	.	coverage=120;context=TTTAAGGATAGCTTTATACGGATTTTTATTGTTAAGCTTCT;IPDRatio=1.70
scf7180000000002	kinModCall	modified_base	140890	140890	22	+	.	coverage=125;context=GGATAATGAGCCTATAAAAACGATGATAAGATATTAGCTGG;IPDRatio=1.50
scf7180000000002	kinModCall	modified_base	141007	141007	24	+	.	coverage=122;context=GTTTTATTCTTAATTTTGCTGCTTGCTGTATTTTTTCTTGT;IPDRatio=1.51
scf7180000000002	kinModCall	modified_base	141014	141014	25	-	.	coverage=126;context=TTGCTAAACAAGAAAAAATACAGCAAGCAGCAAAATTAAGA;IPDRatio=1.55
scf7180000000002	kinModCall	modified_base	141079	141079	22	+	.	coverage=119;context=AAATAAGCCTGCCTGCATGATCTTATACACTACTTTTGTAT;IPDRatio=1.46
scf7180000000002	kinModCall	modified_base	141152	141152	22	+	.	coverage=123;context=ATCGCTGCGGCTGGCTGGCTGCTTGTCATTTTTTTAATTAT;IPDRatio=1.53
scf7180000000002	kinModCall	modified_base	141177	141177	21	-	.	coverage=125;context=TCACACTGCTAGAAACAGCCAGAAAATAATTAAAAAAATGA;IPDRatio=1.50
scf7180000000002	kinModCall	modified_base	141207	141207	28	+	.	coverage=119;context=TAGCAGTGTGAAACACTGCGACTTCGTAGAAACAGCAGAAA;IPDRatio=1.52
scf7180000000002	kinModCall	modified_base	141250	141250	26	+	.	coverage=120;context=ATAAAAAAAAAAAATAGCTAAAGCTCTTCTAACCCCTCACC;IPDRatio=1.49
scf7180000000002	kinModCall	modified_base	141292	141292	23	-	.	coverage=111;context=TAGAGCTGTAAATTGGTAATATAGTAAAGAGGGGGGATAAG;IPDRatio=1.52
scf7180000000002	kinModCall	modified_base	141300	141300	29	-	.	coverage=108;context=AACCACATTAGAGCTGTAAATTGGTAATATAGTAAAGAGGG;IPDRatio=1.85
scf7180000000002	kinModCall	modified_base	141367	141367	21	+	.	coverage=104;context=TTATATCTTTGGATGGATCTTTTATATAGTCTTTACTACGA;IPDRatio=1.48
scf7180000000002	kinModCall	modified_base	141397	141397	21	-	.	coverage=95;context=AGGGGGTTAATCGTAAACAAAGTTAAATAGTCGTAGTAAAG;IPDRatio=1.64
scf7180000000002	kinModCall	modified_base	141464	141464	26	+	.	coverage=108;context=TTTATATACATCGATGATTTTTAATAATTTTAATCTTTATA;IPDRatio=1.66
scf7180000000002	kinModCall	modified_base	141750	141750	21	-	.	coverage=103;context=GCAACCGCATTAGGTATAATGATATTAGAGTCTTTAATGTG;IPDRatio=1.47
scf7180000000002	kinModCall	modified_base	141929	141929	27	-	.	coverage=97;context=AGTCAGCATTTTTTTGTAAAATACTATTAGTAGCATTAGCA;IPDRatio=1.59
scf7180000000002	kinModCall	modified_base	141995	141995	21	-	.	coverage=100;context=CGCTACTACCTGGGTGGTAGGATCTTGGTGGAGTTGTAGTG;IPDRatio=1.46
scf7180000000002	kinModCall	modified_base	142426	142426	21	+	.	coverage=99;context=TAGAAGCGCCAGTCGGCATAAATATATATATTTTCAGTGGG;IPDRatio=1.45
scf7180000000002	kinModCall	modified_base	142784	142784	21	-	.	coverage=100;context=TAAAGATATGCTAGTATAGAATGGTCAAGGGGAAGGTGAAA;IPDRatio=1.60
scf7180000000002	kinModCall	modified_base	142855	142855	26	-	.	coverage=101;context=GCTATATAGAACAATATATAACTATTATTAAAAAGATGCAT;IPDRatio=1.59
scf7180000000002	kinModCall	modified_base	142981	142981	36	+	.	coverage=87;context=TAACCAATTGCTGGAAAACCCTTAAGGGCGATCAGCAGGAA;IPDRatio=1.89
scf7180000000002	kinModCall	modified_base	142982	142982	26	+	.	coverage=105;context=AACCAATTGCTGGAAAACCCTTAAGGGCGATCAGCAGGAAA;IPDRatio=1.68
scf7180000000002	kinModCall	modified_base	143084	143084	21	+	.	coverage=92;context=TAATTAAAACTATTAATTAAAATATAGTCCAACAAATATAG;IPDRatio=1.44
scf7180000000002	kinModCall	modified_base	143368	143368	23	+	.	coverage=96;context=TGGAGGCTTGCGTCTTTCACTATTTATACGAAGACTTCGTA;IPDRatio=1.55
scf7180000000002	kinModCall	modified_base	143420	143420	27	+	.	coverage=94;context=AAGAATAAAAAAATATCAGAAGTAGCACACCGCTTCGCGCT;IPDRatio=1.93
scf7180000000002	kinModCall	modified_base	143638	143638	21	-	.	coverage=106;context=AAGATTATCTGGAGCTTTATGTAATGCTATAATCTTCGGAG;IPDRatio=1.44
scf7180000000002	kinModCall	modified_base	143667	143667	35	+	.	coverage=84;context=CCAGATAATCTTAATAAATGGCTGTTTATTAAGAGCGCTGT;IPDRatio=1.72
scf7180000000002	kinModCall	modified_base	143715	143715	31	+	.	coverage=84;context=CAGCGCCTCCATTAGATACAAGTAGTTTAGACTCTAATGCA;IPDRatio=1.79
scf7180000000002	kinModCall	modified_base	143856	143856	23	-	.	coverage=88;context=GTGAAACACCCCTGATAGGGGATATTTATTAATAGAGAATA;IPDRatio=1.60
scf7180000000002	kinModCall	modified_base	143908	143908	24	-	.	coverage=99;context=TATTGTGTCATAAAAGGAAGATTAGACTCTTTAGTTATTCT;IPDRatio=1.51
scf7180000000002	kinModCall	modified_base	144027	144027	23	-	.	coverage=103;context=TGTAGTTACAATGTATTCTGTCAGATTGGGCATAAAATACA;IPDRatio=1.51
scf7180000000002	kinModCall	modified_base	144301	144301	23	+	.	coverage=92;context=TTGGTACCATACTAGTACTAAATAACACTAGTATTTATAGT;IPDRatio=1.42
scf7180000000002	kinModCall	modified_base	144452	144452	24	-	.	coverage=99;context=CACAAAATTGCTTTATGGAAATAAGCTCAAAAAATAGCAAG;IPDRatio=1.54
scf7180000000002	kinModCall	modified_base	144453	144453	22	-	.	coverage=108;context=CCACAAAATTGCTTTATGGAAATAAGCTCAAAAAATAGCAA;IPDRatio=1.46
scf7180000000002	kinModCall	modified_base	144507	144507	21	+	.	coverage=95;context=TCCGGGAACACCCTAAAGCTCTAATAACTAAGCTATATATT;IPDRatio=1.45
scf7180000000002	kinModCall	modified_base	144544	144544	24	-	.	coverage=108;context=TACCCTCTTTCATTAATGAGGCCACTATATATTTTTCAATA;IPDRatio=1.47
scf7180000000002	kinModCall	modified_base	144598	144598	25	-	.	coverage=111;context=CTGATTTAGATCCGCGATAACCCATTAAGCCAAGAATCTCT;IPDRatio=1.58
scf7180000000002	kinModCall	modified_base	144649	144649	25	-	.	coverage=115;context=AAAATATTGAGGAACCGTCTGCTCGTTGCTCTTTTACAGAT;IPDRatio=1.46
scf7180000000002	kinModCall	modified_base	144730	144730	23	-	.	coverage=101;context=ATCTATTAGTATTAACATTTTTTATAGGATGTATAAAAACC;IPDRatio=1.59
scf7180000000002	kinModCall	modified_base	145022	145022	23	+	.	coverage=102;context=TAAATGTAAAACAGGTTTCAGAGTAAAAGCCACATTTCAAA;IPDRatio=1.48
scf7180000000002	kinModCall	modified_base	145103	145103	27	-	.	coverage=110;context=CACCTAGTTTTGTAATTTTACCTACACCAAAAAACAATTGA;IPDRatio=1.58
scf7180000000002	kinModCall	modified_base	145163	145163	21	-	.	coverage=111;context=AATGGTGAATTAAAATATTTAAATCCTCTAGCCCTGATACT;IPDRatio=1.41
scf7180000000002	kinModCall	modified_base	145164	145164	24	-	.	coverage=99;context=AAATGGTGAATTAAAATATTTAAATCCTCTAGCCCTGATAC;IPDRatio=1.51
scf7180000000002	kinModCall	modified_base	145167	145167	23	-	.	coverage=109;context=TCAAAATGGTGAATTAAAATATTTAAATCCTCTAGCCCTGA;IPDRatio=1.52
scf7180000000002	kinModCall	modified_base	145170	145170	22	-	.	coverage=109;context=TTATCAAAATGGTGAATTAAAATATTTAAATCCTCTAGCCC;IPDRatio=1.53
scf7180000000002	kinModCall	modified_base	145371	145371	23	-	.	coverage=107;context=TTAATATCAGGTCTTAAGATAGGCTTTAAAGAAGGGAAAGC;IPDRatio=1.40
scf7180000000002	kinModCall	modified_base	145636	145636	25	+	.	coverage=99;context=TTGAAAAATTTACAGATATCTCTAGTAAAGTAATACCCTTA;IPDRatio=1.51
scf7180000000002	kinModCall	modified_base	145772	145772	29	+	.	coverage=87;context=AGAAGGATTAAATGAAATAAAAAAAATAAAAGGTAGAATGA;IPDRatio=1.66
scf7180000000002	kinModCall	modified_base	146402	146402	29	+	.	coverage=82;context=GTGGATGTTGTATGATTATTTTTATACTTATCGATGTATTA;IPDRatio=1.89
scf7180000000002	kinModCall	modified_base	146631	146631	34	-	.	coverage=99;context=GATTAATTACTCGTATTTTTTTCTACTTCTAATTTTTTTAT;IPDRatio=1.69
scf7180000000002	kinModCall	modified_base	146637	146637	21	+	.	coverage=89;context=AAATTAGAAGTAGAAAAAAATACGAGTAATTAATCGCTGCG;IPDRatio=1.45
scf7180000000002	kinModCall	modified_base	146889	146889	23	-	.	coverage=97;context=CACCACTAAAAATAGGAAGAGTTAAATATATTATATTGGGC;IPDRatio=1.48
scf7180000000002	kinModCall	modified_base	146904	146904	21	+	.	coverage=85;context=TTTAACTCTTCCTATTTTTAGTGGTGTGCCTCTAAAGGCAA;IPDRatio=1.62
scf7180000000002	kinModCall	modified_base	147001	147001	25	-	.	coverage=96;context=CGTTCTAACCTTAAAATACGTAGTAGTACTAAAACATCTTA;IPDRatio=1.63
scf7180000000002	kinModCall	modified_base	147013	147013	22	-	.	coverage=96;context=TGTATGGTAAGGCGTTCTAACCTTAAAATACGTAGTAGTAC;IPDRatio=1.51
scf7180000000002	kinModCall	modified_base	147210	147210	26	-	.	coverage=94;context=ATTCGACGACCAGTCAACCGACTATATGTATCACTCTGCTG;IPDRatio=1.65
scf7180000000002	kinModCall	modified_base	147266	147266	31	+	.	coverage=86;context=AGAATCTACCACCAGCGATGGGTACCATTTACCTGGTTTTA;IPDRatio=2.33
scf7180000000002	kinModCall	modified_base	147462	147462	28	-	.	coverage=95;context=TGACTGCTATTTAATTTTGATTCAGCTTCATCTTCGGGTTG;IPDRatio=1.67
scf7180000000002	kinModCall	modified_base	147472	147472	21	+	.	coverage=89;context=ATGAAGCTGAATCAAAATTAAATAGCAGTCAATCTGAATCC;IPDRatio=1.47
scf7180000000002	kinModCall	modified_base	147480	147480	29	-	.	coverage=94;context=GATTAAAAGGATTCAGATTGACTGCTATTTAATTTTGATTC;IPDRatio=1.55
scf7180000000002	kinModCall	modified_base	147531	147531	21	-	.	coverage=92;context=TAGCTTCGTTTAGCACACAAAAAAAATACAGCAAGCTCATC;IPDRatio=1.46
scf7180000000002	kinModCall	m4C	147647	147647	50	+	.	coverage=96;context=ACCACTTCGTATAAAAAAATCAGCAGCAAGCTAAAGCTAGC;IPDRatio=2.02;frac=1.000;fracLow=1.000;fracUp=1.000;identificationQv=16
scf7180000000002	kinModCall	modified_base	147673	147673	22	-	.	coverage=97;context=TTGAGTGGGCTTCGCCGATTTTTCTTGCTAGCTTTAGCTTG;IPDRatio=1.54
scf7180000000002	kinModCall	modified_base	147685	147685	29	+	.	coverage=98;context=AGCAAGAAAAATCGGCGAAGCCCACTCAACAATTTGATAAT;IPDRatio=1.59
scf7180000000002	kinModCall	modified_base	148266	148266	23	-	.	coverage=97;context=CATTAAAAAATACATCGTATAAGGTATAAAGATAAAAACCC;IPDRatio=1.63
scf7180000000002	kinModCall	modified_base	148345	148345	25	-	.	coverage=84;context=GGATTTTTATTTATTATAACAGTTATACCGAAAAATAATGC;IPDRatio=1.69
scf7180000000002	kinModCall	modified_base	148351	148351	37	-	.	coverage=89;context=GTTATAGGATTTTTATTTATTATAACAGTTATACCGAAAAA;IPDRatio=2.31
scf7180000000002	kinModCall	modified_base	148355	148355	27	-	.	coverage=85;context=AGATGTTATAGGATTTTTATTTATTATAACAGTTATACCGA;IPDRatio=1.59
scf7180000000002	kinModCall	modified_base	148364	148364	22	+	.	coverage=87;context=CTGTTATAATAAATAAAAATCCTATAACATCTCTTATGTCT;IPDRatio=1.77
scf7180000000002	kinModCall	modified_base	148406	148406	24	-	.	coverage=88;context=CAATATTAAATAAAGAGAAATAGATGCAAATAATCCGATTA;IPDRatio=1.68
scf7180000000002	kinModCall	modified_base	148462	148462	21	-	.	coverage=86;context=GTAACCGCTCCTATATATACAATTAAATAAGAGAAACCTAT;IPDRatio=1.46
scf7180000000002	kinModCall	modified_base	148498	148498	24	+	.	coverage=83;context=GTTACAAAACGTGTGTGGGCACTAGGCCAGAATATAGCCGG;IPDRatio=1.69
scf7180000000002	kinModCall	modified_base	148582	148582	31	-	.	coverage=79;context=TAGAGCAAAAAAAATTTTTTTTTATCCTTAGTTAGTCCGAT;IPDRatio=1.77
scf7180000000002	kinModCall	modified_base	148815	148815	22	+	.	coverage=87;context=GATTTTTTTATACGAAGTGGTGTAACACTACGTATAAAAAA;IPDRatio=1.83
scf7180000000002	kinModCall	modified_base	149393	149393	23	-	.	coverage=92;context=ATTAATTATTGACATATAGTAAGGCAATATTGGCTGTAATG;IPDRatio=1.63
scf7180000000002	kinModCall	modified_base	149420	149420	24	-	.	coverage=89;context=TAGATTGTTTATTTTACTATTATAACTATTAATTATTGACA;IPDRatio=1.50
scf7180000000002	kinModCall	modified_base	149463	149463	31	+	.	coverage=89;context=TTCTTACTTATCAACAAGTAAATATAGCGATATTGTAGCTA;IPDRatio=1.80
scf7180000000002	kinModCall	modified_base	149501	149501	21	+	.	coverage=94;context=CTAAAAGGGAAGTTAGGTTACCACTACATATAAATAAAAAT;IPDRatio=1.60
scf7180000000002	kinModCall	modified_base	149658	149658	21	-	.	coverage=88;context=TCATCGCTAATAATAAGATTATACTAGCAATAAACAATCAT;IPDRatio=1.64
scf7180000000002	kinModCall	modified_base	149858	149858	22	+	.	coverage=100;context=ATCTCTGCTTATTTCATACAGCACTAAATGACAAAGATAAA;IPDRatio=1.48
scf7180000000002	kinModCall	modified_base	149917	149917	25	-	.	coverage=98;context=AAGATAAACTGTATAACCTAAAGATATGTCTTTACTGTTAA;IPDRatio=1.45
scf7180000000002	kinModCall	modified_base	150052	150052	21	-	.	coverage=97;context=AAATAATAAAATAATTAAAAAATATAGCGAAGCTACGCATG;IPDRatio=1.49
scf7180000000002	kinModCall	modified_base	150169	150169	22	+	.	coverage=107;context=TTTTTTTTTGTGCGAAGCGTGTTTCTACGAAGACTTCGTAG;IPDRatio=1.55
scf7180000000002	kinModCall	modified_base	150229	150229	22	+	.	coverage=106;context=AGAAACAGCAGAAATAATTAAAAAAACACACTTCGTAGAAG;IPDRatio=1.43
scf7180000000002	kinModCall	modified_base	150234	150234	23	+	.	coverage=94;context=CAGCAGAAATAATTAAAAAAACACACTTCGTAGAAGCAGCC;IPDRatio=1.55
scf7180000000002	kinModCall	modified_base	150306	150306	21	-	.	coverage=96;context=CTGTGTAAGCCACTGCGTAAAATTTACTATTAGCTGAGCCC;IPDRatio=1.47
scf7180000000002	kinModCall	modified_base	150434	150434	23	+	.	coverage=96;context=TACCCTGGTGAAACATAGATGCAGGGGTGGGAACGGAAAAA;IPDRatio=1.48
scf7180000000002	kinModCall	modified_base	150543	150543	21	-	.	coverage=94;context=TGGCCCCTGGGGTGCAAAGCGGGGATAGCGCTATGCGCAAG;IPDRatio=1.50
scf7180000000002	kinModCall	modified_base	150551	150551	22	-	.	coverage=90;context=GAAGAAGTTGGCCCCTGGGGTGCAAAGCGGGGATAGCGCTA;IPDRatio=1.55
scf7180000000002	kinModCall	modified_base	150586	150586	23	+	.	coverage=90;context=TTCTTCTCCTCTTATTTTTTTACTTATTTTAGTTATGAGGC;IPDRatio=1.58
scf7180000000002	kinModCall	modified_base	150595	150595	21	-	.	coverage=95;context=TTTCAATGCGCCTCATAACTAAAATAAGTAAAAAAATAAGA;IPDRatio=1.46
scf7180000000002	kinModCall	modified_base	150618	150618	27	+	.	coverage=99;context=TTATGAGGCGCATTGAAAGTGCTCTGCTATTTTTTTTCTTA;IPDRatio=1.68
scf7180000000002	kinModCall	modified_base	150626	150626	24	-	.	coverage=96;context=AACTAAAATAAGAAAAAAAATAGCAGAGCACTTTCAATGCG;IPDRatio=1.48
scf7180000000002	kinModCall	modified_base	150640	150640	25	+	.	coverage=95;context=TCTGCTATTTTTTTTCTTATTTTAGTTATTTATGTTGTTTA;IPDRatio=1.54
scf7180000000002	kinModCall	modified_base	150671	150671	25	+	.	coverage=88;context=ATGTTGTTTATACTAAACAACATAAATAATAAAATAAGAAA;IPDRatio=1.55
scf7180000000002	kinModCall	modified_base	150688	150688	21	+	.	coverage=102;context=CAACATAAATAATAAAATAAGAAAAAAAAACGGCGCTCCGC;IPDRatio=1.51
scf7180000000002	kinModCall	modified_base	150739	150739	28	-	.	coverage=91;context=TTTTTTTTCTGTATAAGTATAGAAACATGCTGGGGCCTGCC;IPDRatio=1.57
scf7180000000002	kinModCall	modified_base	150743	150743	22	+	.	coverage=91;context=GGCCCCAGCATGTTTCTATACTTATACAGAAAAAAAATAGG;IPDRatio=1.63
scf7180000000002	kinModCall	modified_base	150754	150754	22	+	.	coverage=91;context=GTTTCTATACTTATACAGAAAAAAAATAGGGATACAGCGCG;IPDRatio=1.53
scf7180000000002	kinModCall	modified_base	150793	150793	27	-	.	coverage=89;context=GTTACTGTGAAACATCCTAGCACATATTTTTCTGTACCACG;IPDRatio=1.54
scf7180000000002	kinModCall	modified_base	150850	150850	23	+	.	coverage=97;context=TTATACGCTGCTACTTCGTAGTGAGCAATAGTAAGTAGCCT;IPDRatio=1.54
scf7180000000002	kinModCall	modified_base	150854	150854	27	+	.	coverage=96;context=ACGCTGCTACTTCGTAGTGAGCAATAGTAAGTAGCCTTCGT;IPDRatio=1.70
scf7180000000002	kinModCall	modified_base	150913	150913	30	-	.	coverage=102;context=AAGCAGTGCTTCCATATGTGTATACATAGGAGTAGCAGGAC;IPDRatio=1.95
scf7180000000002	kinModCall	modified_base	150977	150977	22	+	.	coverage=98;context=GGCTACAAATAAATAAAGGAGCTACCGTAATAATTATTACA;IPDRatio=1.53
scf7180000000002	kinModCall	modified_base	151085	151085	36	-	.	coverage=93;context=ATATTTAATTAGCCCAAGCAAGAAAAATTGAGAAATAAAGG;IPDRatio=1.78
scf7180000000002	kinModCall	modified_base	151089	151089	30	-	.	coverage=88;context=AGGCATATTTAATTAGCCCAAGCAAGAAAAATTGAGAAATA;IPDRatio=1.61
scf7180000000002	kinModCall	modified_base	151094	151094	21	-	.	coverage=98;context=GGGATAGGCATATTTAATTAGCCCAAGCAAGAAAAATTGAG;IPDRatio=1.49
scf7180000000002	kinModCall	modified_base	151110	151110	23	-	.	coverage=101;context=TGCTTCGCGCTTCGCGGGGATAGGCATATTTAATTAGCCCA;IPDRatio=1.54
scf7180000000002	kinModCall	modified_base	151114	151114	29	-	.	coverage=94;context=GGGGTGCTTCGCGCTTCGCGGGGATAGGCATATTTAATTAG;IPDRatio=1.74
scf7180000000002	kinModCall	modified_base	151119	151119	23	+	.	coverage=96;context=TAAATATGCCTATCCCCGCGAAGCGCGAAGCACCCCCTGCT;IPDRatio=1.58
scf7180000000002	kinModCall	modified_base	151135	151135	22	-	.	coverage=99;context=GTATCCCCCCCTGCGTAGCAGGGGGTGCTTCGCGCTTCGCG;IPDRatio=1.44
scf7180000000002	kinModCall	modified_base	151149	151149	25	+	.	coverage=83;context=CACCCCCTGCTACGCAGGGGGGGATACAGCACAAGAAGTTC;IPDRatio=1.56
scf7180000000002	kinModCall	modified_base	151151	151151	24	+	.	coverage=89;context=CCCCCTGCTACGCAGGGGGGGATACAGCACAAGAAGTTCAA;IPDRatio=1.70
scf7180000000002	kinModCall	modified_base	151173	151173	36	+	.	coverage=88;context=TACAGCACAAGAAGTTCAAAAATATACTGTATATATTGTGA;IPDRatio=1.78
scf7180000000002	kinModCall	modified_base	151192	151192	29	+	.	coverage=99;context=AAATATACTGTATATATTGTGAATTTTATACTCCTTGCTCT;IPDRatio=1.65
scf7180000000002	kinModCall	modified_base	151193	151193	23	+	.	coverage=97;context=AATATACTGTATATATTGTGAATTTTATACTCCTTGCTCTA;IPDRatio=1.49
scf7180000000002	kinModCall	modified_base	151194	151194	22	+	.	coverage=86;context=ATATACTGTATATATTGTGAATTTTATACTCCTTGCTCTAA;IPDRatio=1.50
scf7180000000002	kinModCall	modified_base	151195	151195	22	-	.	coverage=88;context=ATTAGAGCAAGGAGTATAAAATTCACAATATATACAGTATA;IPDRatio=1.50
scf7180000000002	kinModCall	modified_base	151208	151208	31	-	.	coverage=94;context=AGAAAAATAACGCATTAGAGCAAGGAGTATAAAATTCACAA;IPDRatio=1.68
scf7180000000002	kinModCall	modified_base	151219	151219	24	-	.	coverage=90;context=TATAAACTGTTAGAAAAATAACGCATTAGAGCAAGGAGTAT;IPDRatio=1.61
scf7180000000002	kinModCall	modified_base	151311	151311	22	-	.	coverage=96;context=AAAAGGTATAAGGTTAGAACCGTAGCAGCAAAACAGAAGCG;IPDRatio=1.67
scf7180000000002	kinModCall	modified_base	151312	151312	29	-	.	coverage=101;context=CAAAAGGTATAAGGTTAGAACCGTAGCAGCAAAACAGAAGC;IPDRatio=1.72
scf7180000000002	kinModCall	modified_base	151531	151531	28	+	.	coverage=95;context=GCAGTCACTGCGTAGAAACAGCTAAAGAATAAAATAATAAA;IPDRatio=1.64
scf7180000000002	kinModCall	m4C	151590	151590	29	-	.	coverage=100;context=TTCCTTACAGGTGTGTTTCGCGATCGATCCTTAATTACCTT;IPDRatio=1.68;frac=0.502;fracLow=0.188;fracUp=0.687;identificationQv=4
scf7180000000002	kinModCall	m6A	151635	151635	25	+	.	coverage=84;context=GGTGAATAAGTAGTAAAATAAGTTAGTAATATAGGCTAGCT;IPDRatio=1.63;frac=0.362;fracLow=0.147;fracUp=0.517;identificationQv=6
scf7180000000002	kinModCall	modified_base	151660	151660	24	+	.	coverage=90;context=GTAATATAGGCTAGCTTTCCACATTTTTTTCAAAGAGGACA;IPDRatio=1.61
scf7180000000002	kinModCall	modified_base	151795	151795	23	+	.	coverage=86;context=AATTAGCCTGCCTATTATTGATGCCTTGACCCCTGCAGAAG;IPDRatio=1.45
scf7180000000002	kinModCall	modified_base	151801	151801	27	-	.	coverage=97;context=GGATAGCTTCTGCAGGGGTCAAGGCATCAATAATAGGCAGG;IPDRatio=1.78
scf7180000000002	kinModCall	modified_base	151810	151810	23	+	.	coverage=95;context=TATTGATGCCTTGACCCCTGCAGAAGCTATCCTGATCCTAT;IPDRatio=1.47
scf7180000000002	kinModCall	modified_base	151814	151814	29	+	.	coverage=95;context=GATGCCTTGACCCCTGCAGAAGCTATCCTGATCCTATAGAG;IPDRatio=1.63
scf7180000000002	kinModCall	modified_base	151905	151905	21	-	.	coverage=90;context=TAGCACAGCAGCACAAAATGGCGTAGTACGGGTGTGGCTAA;IPDRatio=1.69
scf7180000000002	kinModCall	modified_base	151957	151957	24	+	.	coverage=93;context=AAGCAAGCAATAAAAAAATCTGCTAAAGCTAGGGAGTAAGG;IPDRatio=1.58
scf7180000000002	kinModCall	modified_base	151979	151979	22	+	.	coverage=94;context=CTAAAGCTAGGGAGTAAGGCAAGGGGATCAGGATTAGAAGC;IPDRatio=1.52
scf7180000000002	kinModCall	modified_base	152019	152019	41	+	.	coverage=90;context=CAGGTGTGCTCCGCAGGAAAAATATAGGGGGGAATAGGTTC;IPDRatio=1.83
scf7180000000002	kinModCall	modified_base	152023	152023	21	+	.	coverage=96;context=TGTGCTCCGCAGGAAAAATATAGGGGGGAATAGGTTCTGTG;IPDRatio=1.53
scf7180000000002	kinModCall	modified_base	152083	152083	21	-	.	coverage=94;context=GATAAGAAATAATAGAAAATAACGCCAAAAATAGTATCCCC;IPDRatio=1.40
scf7180000000002	kinModCall	modified_base	152149	152149	22	-	.	coverage=94;context=ATTGTAGAATTCGTGTGGTAGACAGGGTAAAGGCGTTACTT;IPDRatio=1.61
scf7180000000002	kinModCall	modified_base	152155	152155	21	-	.	coverage=87;context=ATTTGTATTGTAGAATTCGTGTGGTAGACAGGGTAAAGGCG;IPDRatio=1.80
scf7180000000002	kinModCall	modified_base	152176	152176	24	+	.	coverage=91;context=ACGAATTCTACAATACAAATAAAAGTAACATTTAACAAACA;IPDRatio=1.44
scf7180000000002	kinModCall	modified_base	152179	152179	21	+	.	coverage=83;context=AATTCTACAATACAAATAAAAGTAACATTTAACAAACAGCT;IPDRatio=1.61
scf7180000000002	kinModCall	modified_base	152180	152180	27	+	.	coverage=88;context=ATTCTACAATACAAATAAAAGTAACATTTAACAAACAGCTT;IPDRatio=1.55
scf7180000000002	kinModCall	modified_base	152297	152297	22	+	.	coverage=77;context=GTAGACTTTTTTGTTTGGTTTGTTAGTTACGGCTAATAAAA;IPDRatio=1.62
scf7180000000002	kinModCall	modified_base	152336	152336	21	+	.	coverage=80;context=AAAAAAACTTAGATATCATTCTGAATATCATTCAACCCTTA;IPDRatio=1.54
scf7180000000002	kinModCall	modified_base	152408	152408	22	-	.	coverage=83;context=TTTTCTTCGTGGACTATCAAACAAAAAAAAAGTCTACTATT;IPDRatio=1.51
scf7180000000002	kinModCall	modified_base	152416	152416	25	+	.	coverage=82;context=ACTTTTTTTTTGTTTGATAGTCCACGAAGAAAAAAAAAGGA;IPDRatio=1.50
scf7180000000002	kinModCall	modified_base	152497	152497	21	-	.	coverage=80;context=ATATAAACAACGTTTATAATATACTAATAACAACAACAAAT;IPDRatio=1.72
scf7180000000002	kinModCall	modified_base	152534	152534	21	+	.	coverage=86;context=ATATAACTATATGTTGTTTATCTATTTTTTTAATTAGTTTA;IPDRatio=1.59
scf7180000000002	kinModCall	modified_base	152563	152563	23	-	.	coverage=87;context=TGAGTAACGAGTCACAAAGCAGTGTCTACTAAACTAATTAA;IPDRatio=1.76
scf7180000000002	kinModCall	modified_base	152564	152564	24	-	.	coverage=90;context=TTGAGTAACGAGTCACAAAGCAGTGTCTACTAAACTAATTA;IPDRatio=1.77
scf7180000000002	kinModCall	modified_base	152566	152566	35	-	.	coverage=76;context=AATTGAGTAACGAGTCACAAAGCAGTGTCTACTAAACTAAT;IPDRatio=2.06
scf7180000000002	kinModCall	modified_base	152572	152572	29	-	.	coverage=88;context=GACATAAATTGAGTAACGAGTCACAAAGCAGTGTCTACTAA;IPDRatio=1.77
scf7180000000002	kinModCall	modified_base	152581	152581	21	-	.	coverage=86;context=GAACTTCACGACATAAATTGAGTAACGAGTCACAAAGCAGT;IPDRatio=1.67
scf7180000000002	kinModCall	modified_base	153177	153177	22	-	.	coverage=80;context=ACAATTTAATTAATTATAAGGATATCTCTATATTGGTTAGT;IPDRatio=1.62
scf7180000000002	kinModCall	modified_base	153302	153302	27	-	.	coverage=74;context=AAAAGCTATTATGACAATACCATATAATGTCTCTAGAGTCA;IPDRatio=2.06
scf7180000000002	kinModCall	modified_base	154321	154321	21	+	.	coverage=62;context=GGTAATTTTAAAGGTAAATTTAGTGTTGAATTATCTCGTAA;IPDRatio=1.61
scf7180000000002	kinModCall	modified_base	154638	154638	28	-	.	coverage=72;context=ATTTATTGCGAAAAAAGTATGAGTATGAACTCGATAATTTT;IPDRatio=1.75
scf7180000000002	kinModCall	modified_base	155036	155036	24	+	.	coverage=71;context=CAAGTTGGGTAGTACTATTAGCTAGATATTTATTATTAGAA;IPDRatio=1.57
scf7180000000002	kinModCall	modified_base	155398	155398	27	+	.	coverage=74;context=GTATTAGAAGTATTAAATAGTGTAGTAATAAAAGTCATGTG;IPDRatio=2.38
scf7180000000002	kinModCall	modified_base	155718	155718	21	+	.	coverage=74;context=GGTAAGTTTGAATTTTATTAGGTTGTTTAAACCACATCCGT;IPDRatio=1.53
scf7180000000002	kinModCall	modified_base	155766	155766	30	-	.	coverage=73;context=GCTAACTGCCCTTATAAACACCCCCTTTCCAGAGAATATCC;IPDRatio=1.79
scf7180000000002	kinModCall	modified_base	155787	155787	24	-	.	coverage=62;context=GCTGTAGCTAGGTTACTCAAAGCTAACTGCCCTTATAAACA;IPDRatio=1.68
scf7180000000002	kinModCall	modified_base	155851	155851	22	+	.	coverage=78;context=CATCCCTGTACACTGTTGTAGCAGCAAAACATAAAAGAGTG;IPDRatio=1.53
scf7180000000002	kinModCall	modified_base	155901	155901	24	-	.	coverage=74;context=TTGAACCAAGAATTTGAAGGTTGAAGCTTCCTATTTTACCA;IPDRatio=1.56
scf7180000000002	kinModCall	modified_base	156002	156002	25	-	.	coverage=68;context=AAAGCCGGGCAAGCAAGCTCCTAAATTAGTTAATAACGGTT;IPDRatio=1.67
scf7180000000002	kinModCall	modified_base	156003	156003	23	-	.	coverage=76;context=CAAAGCCGGGCAAGCAAGCTCCTAAATTAGTTAATAACGGT;IPDRatio=1.56
scf7180000000002	kinModCall	modified_base	156076	156076	27	-	.	coverage=67;context=CTAAAATAAGTAAAAAAATAAGAGGAGAAGAAGTTGGCCCC;IPDRatio=1.75
scf7180000000002	kinModCall	modified_base	156206	156206	22	-	.	coverage=73;context=GCCTGCCTGCCTTTAGAGCGGAGCGCCGTTTTTTTTCTTAT;IPDRatio=1.59
scf7180000000002	kinModCall	modified_base	156491	156491	22	-	.	coverage=76;context=ACCTATCCAAATCAGTGGCTGCTACGCTATTTTTTTTTTAT;IPDRatio=1.64
scf7180000000002	kinModCall	modified_base	156543	156543	25	-	.	coverage=72;context=GCATAATTATAGTAAAGTTTAAGTCTATTATCTTCGGATAG;IPDRatio=1.66
scf7180000000002	kinModCall	modified_base	156612	156612	24	-	.	coverage=76;context=CGAAAATAACACCTAACTGTTTATTACCAATAGTAAAACCT;IPDRatio=1.64
scf7180000000002	kinModCall	modified_base	156680	156680	24	-	.	coverage=72;context=AAATCAAATTTCTAATCTATCTATTATAGTTAAAAATAACT;IPDRatio=1.56
scf7180000000002	kinModCall	modified_base	156769	156769	32	+	.	coverage=80;context=GAATTTTATCCCCTTAAAGATCTAGATCTTAAGATACGTAG;IPDRatio=1.74
scf7180000000002	kinModCall	modified_base	156780	156780	26	+	.	coverage=73;context=CCTTAAAGATCTAGATCTTAAGATACGTAGAATATCTATAA;IPDRatio=1.63
scf7180000000002	kinModCall	modified_base	156809	156809	22	-	.	coverage=82;context=ATTTTTCTTTAGCCTCAGTGCCTCAGTTTTTATAGATATTC;IPDRatio=1.53
scf7180000000002	kinModCall	modified_base	156911	156911	25	+	.	coverage=75;context=TGCTACACCTAAAAAAAAAGTATACCATGTATAGATGTGGC;IPDRatio=1.90
scf7180000000002	kinModCall	modified_base	156940	156940	21	-	.	coverage=80;context=GTGATTGTACTATAACTTCTTGAAGAAAAGCCACATCTATA;IPDRatio=1.56
scf7180000000002	kinModCall	modified_base	156952	156952	21	-	.	coverage=79;context=GCTAATCAGCCAGTGATTGTACTATAACTTCTTGAAGAAAA;IPDRatio=1.52
scf7180000000002	kinModCall	modified_base	156962	156962	21	-	.	coverage=69;context=TTCAGTTGTGGCTAATCAGCCAGTGATTGTACTATAACTTC;IPDRatio=1.53
scf7180000000002	kinModCall	modified_base	156967	156967	22	+	.	coverage=73;context=TATAGTACAATCACTGGCTGATTAGCCACAACTGAAAACCC;IPDRatio=1.47
scf7180000000002	kinModCall	modified_base	157003	157003	25	-	.	coverage=79;context=GCTAAAGCTCATCTTGTTTCAAAGTCTAATAAATCAGGGTT;IPDRatio=1.55
scf7180000000002	kinModCall	modified_base	157031	157031	30	-	.	coverage=73;context=CGCTTCGCGCTTCGCACAAAAATATATAGCTAAAGCTCATC;IPDRatio=1.69
scf7180000000002	kinModCall	modified_base	157180	157180	21	+	.	coverage=79;context=GTAGCATCCCCAAAAAATTAAAATAAAATTTAAATTTAAAT;IPDRatio=1.47
scf7180000000002	kinModCall	modified_base	157201	157201	21	-	.	coverage=78;context=GACAAAGTAGCAGCGATTAAAATTTAAATTTAAATTTTATT;IPDRatio=1.47
scf7180000000002	kinModCall	modified_base	157207	157207	24	-	.	coverage=77;context=AAAAATGACAAAGTAGCAGCGATTAAAATTTAAATTTAAAT;IPDRatio=1.68
scf7180000000002	kinModCall	modified_base	157216	157216	21	-	.	coverage=69;context=AAATAATAAAAAAATGACAAAGTAGCAGCGATTAAAATTTA;IPDRatio=1.92
scf7180000000002	kinModCall	modified_base	157237	157237	21	-	.	coverage=77;context=AAGACTTCGTATAAATAACTAAAATAATAAAAAAATGACAA;IPDRatio=1.47
scf7180000000002	kinModCall	modified_base	157239	157239	22	-	.	coverage=79;context=CGAAGACTTCGTATAAATAACTAAAATAATAAAAAAATGAC;IPDRatio=1.56
scf7180000000002	kinModCall	modified_base	157248	157248	22	-	.	coverage=80;context=CTATTTATACGAAGACTTCGTATAAATAACTAAAATAATAA;IPDRatio=1.54
scf7180000000002	kinModCall	modified_base	157384	157384	22	-	.	coverage=77;context=CTCAGCCATAACCCGTTGTTGATCTTTATATAGTATTAGAA;IPDRatio=1.58
scf7180000000002	kinModCall	modified_base	157475	157475	26	-	.	coverage=79;context=TTTATACATGTTCTAAGTGAGGTGCTTAATATTTCGGGTTA;IPDRatio=1.63
scf7180000000002	kinModCall	modified_base	74	74	21	+	.	coverage=80;context=TTTATATCCATAGGTAATAAACTCCTATATTTTTAACTCTG;IPDRatio=1.45
scf7180000000002	kinModCall	modified_base	107	107	24	-	.	coverage=74;context=GTCCCTTTGTGCTTGGGCTAATGAAATAGGCCCCAGAGTTA;IPDRatio=1.67
scf7180000000002	kinModCall	modified_base	129	129	22	+	.	coverage=81;context=AGCCCAAGCACAAAGGGACTGATTGAAACCCTGGGTTAATA;IPDRatio=1.60
scf7180000000002	kinModCall	modified_base	146	146	21	+	.	coverage=81;context=ACTGATTGAAACCCTGGGTTAATAACCTTATTTCAGGCTGC;IPDRatio=1.46
scf7180000000002	kinModCall	modified_base	233	233	22	+	.	coverage=82;context=GAATTGTAAACTTACTATTTACTATAAAATAATTATGAAAA;IPDRatio=1.62
scf7180000000002	kinModCall	modified_base	236	236	21	-	.	coverage=80;context=CAATTTTCATAATTATTTTATAGTAAATAGTAAGTTTACAA;IPDRatio=1.50
scf7180000000002	kinModCall	modified_base	276	276	21	+	.	coverage=78;context=GTCTTGCTGGGCCTCCAGTAACGCACAAATTTTCATATCTT;IPDRatio=1.64
scf7180000000002	kinModCall	modified_base	293	293	30	+	.	coverage=83;context=GTAACGCACAAATTTTCATATCTTAGAAATTAAGGGAGCTG;IPDRatio=1.90
scf7180000000002	kinModCall	modified_base	519	519	23	+	.	coverage=78;context=CGTGAGTGAAAATAGAGTAGCCTATAAAGTAGAACGGTACA;IPDRatio=1.78
scf7180000000002	kinModCall	modified_base	616	616	22	-	.	coverage=74;context=TACTATTTTCGTTTAAGTTCCCTCATGGTACTTTTCACTAT;IPDRatio=1.52
scf7180000000002	kinModCall	modified_base	698	698	24	+	.	coverage=81;context=AAGTGCGACACGTAAGCGTGTACAGTTAATGTGGTGAAATT;IPDRatio=1.66
scf7180000000002	kinModCall	modified_base	699	699	22	+	.	coverage=78;context=AGTGCGACACGTAAGCGTGTACAGTTAATGTGGTGAAATTC;IPDRatio=1.60
scf7180000000002	kinModCall	modified_base	864	864	24	-	.	coverage=77;context=TTTTACGAAGCCTCGATGCATATTCACTTTCGTTCATCATA;IPDRatio=1.63
scf7180000000002	kinModCall	modified_base	951	951	22	+	.	coverage=77;context=ATACGGAATGGGACAATAGTGATACGGAGTAAAGCATACAA;IPDRatio=1.49
scf7180000000002	kinModCall	modified_base	1037	1037	22	+	.	coverage=61;context=CCTAATCTGCACTTTATATCCAGGAAGAATTGCAAGGCTTT;IPDRatio=1.63
scf7180000000002	kinModCall	modified_base	1197	1197	22	-	.	coverage=75;context=GATGACCACAATATCTAAGTCAGCATCCTCTCGGATCAAGT;IPDRatio=1.48
scf7180000000002	kinModCall	modified_base	1218	1218	35	-	.	coverage=78;context=GTTTCAAGATCTTATAATTACGATGACCACAATATCTAAGT;IPDRatio=1.85
scf7180000000002	kinModCall	modified_base	1301	1301	22	-	.	coverage=75;context=TATAGTTAACCGTCGATTACTCGATACTGCTGTCTTTCCTT;IPDRatio=1.47
scf7180000000002	kinModCall	modified_base	1400	1400	28	+	.	coverage=85;context=TGAGTTGTTAATGCCAACTACAGTAAAGAGTAGGCAACCTA;IPDRatio=1.62
scf7180000000002	kinModCall	modified_base	1969	1969	33	+	.	coverage=74;context=AGAACAGCTGGAACAGATGGAGTAGTATGAAATAATCCTAA;IPDRatio=2.49
scf7180000000002	kinModCall	modified_base	2077	2077	22	-	.	coverage=74;context=TCTTTCGAATTAGCCTTAGGTATTCATACTCTTATTAACGG;IPDRatio=1.72
scf7180000000002	kinModCall	modified_base	2087	2087	25	-	.	coverage=76;context=TGGTCTTAATTCTTTCGAATTAGCCTTAGGTATTCATACTC;IPDRatio=1.69
scf7180000000002	kinModCall	modified_base	2179	2179	24	+	.	coverage=76;context=GGGGTAGACCCTGCTGTAGAAGCTAGATCTGACCCTAATTC;IPDRatio=1.46
scf7180000000002	kinModCall	modified_base	2663	2663	26	-	.	coverage=82;context=ATGTGTAATCAGAGTTTTGTTCTCATTTAGTTGTAACCCTC;IPDRatio=1.57
scf7180000000002	kinModCall	modified_base	2797	2797	21	+	.	coverage=81;context=ATTATCAAGCCTTCAAAAAAAGGTGTAAAGAAATTAAAGGA;IPDRatio=1.50
scf7180000000002	kinModCall	modified_base	3043	3043	28	-	.	coverage=78;context=TTTCCTCAATTCCATTTCCGGGTACTAGTTGGAATCACATA;IPDRatio=2.65
scf7180000000002	kinModCall	modified_base	3342	3342	24	+	.	coverage=86;context=CTCGAAAACATTGTACCATTACATCAAATATGTCATCAACA;IPDRatio=1.55
scf7180000000002	kinModCall	modified_base	3601	3601	39	+	.	coverage=83;context=CTAAGGGGGGGAAAGTCTGAGAGGACCTACCTATCCCAATT;IPDRatio=1.78
scf7180000000002	kinModCall	modified_base	3604	3604	23	-	.	coverage=88;context=CCCAATTGGGATAGGTAGGTCCTCTCAGACTTTCCCCCCCT;IPDRatio=1.72
scf7180000000002	kinModCall	modified_base	4098	4098	25	-	.	coverage=70;context=TGAGCTTTAGCTTGCTAATTTAGCAAAATAAGCCACTATAA;IPDRatio=1.63
scf7180000000002	kinModCall	modified_base	4134	4134	21	-	.	coverage=80;context=CGGATAAGGTTTGACTATATCTTAAGCCAATAATTATGAGC;IPDRatio=1.55
scf7180000000002	kinModCall	modified_base	4245	4245	21	-	.	coverage=78;context=GCAGTGCTAACCAAGTCTTTTATATTAAAAAAAATCCGCAA;IPDRatio=1.53
scf7180000000002	kinModCall	modified_base	4278	4278	21	-	.	coverage=81;context=TTATCTGCTTACCAGTGTCAGATATAATAAGAAGCAGTGCT;IPDRatio=1.74
scf7180000000002	kinModCall	modified_base	4626	4626	24	+	.	coverage=81;context=AGCATTTAACTTTGCGTAAAACACCTATTCACAATGCTCTT;IPDRatio=1.57
scf7180000000002	kinModCall	modified_base	4798	4798	25	-	.	coverage=81;context=AGTTTCTTCTGTATGTTTATAACCTAGAAAAGAATTAGCCT;IPDRatio=1.53
scf7180000000002	kinModCall	modified_base	4982	4982	22	-	.	coverage=81;context=CACCTATAAGACTTATAGCTGATTTAGCTATCTTTGCACGT;IPDRatio=1.74
scf7180000000002	kinModCall	modified_base	4993	4993	22	-	.	coverage=79;context=ATCGACCTTTACACCTATAAGACTTATAGCTGATTTAGCTA;IPDRatio=1.54
scf7180000000002	kinModCall	modified_base	5306	5306	26	-	.	coverage=77;context=ATTAAATTATGTACCTGCTAAGATATTTACTTAAATTGCCT;IPDRatio=1.61
scf7180000000002	kinModCall	modified_base	5477	5477	21	-	.	coverage=82;context=TGGTTTACTGCAGAAGGTTCACTTCTACAAAAAGGCTGTAC;IPDRatio=1.49
scf7180000000002	kinModCall	modified_base	5507	5507	46	+	.	coverage=91;context=GCAGTAAACCATCAAATTGCGGGAACGTCCTAAAGCAATCA;IPDRatio=3.04
scf7180000000002	kinModCall	modified_base	5638	5638	23	-	.	coverage=82;context=CATTTAGTCGATGAACTGCACACCTATTAGGTGCTTGGCTG;IPDRatio=1.57
scf7180000000002	kinModCall	modified_base	6022	6022	24	+	.	coverage=87;context=GAAATCCTAGACCTATTCATGCTGCTTTATTAAAACATGGC;IPDRatio=1.53
scf7180000000002	kinModCall	modified_base	6168	6168	24	+	.	coverage=84;context=AAAAATGCTTATTCTTTATTAGGTTTTAAACATAGTGATGA;IPDRatio=1.76
scf7180000000002	kinModCall	modified_base	6267	6267	23	+	.	coverage=76;context=TCAGTACATTTAGGTAAAAAAGTTAGTCAGGAAGTTAAAGA;IPDRatio=1.55
scf7180000000002	kinModCall	modified_base	6379	6379	22	-	.	coverage=82;context=AAGTCTAACTGATTTACCTTCACGCTCTGCAGTTTTAGCTG;IPDRatio=1.51
scf7180000000002	kinModCall	modified_base	6553	6553	21	-	.	coverage=80;context=ATTATTAAATTTAAAATAATTATAATGTTAATCTAACTCTG;IPDRatio=1.66
scf7180000000002	kinModCall	modified_base	6561	6561	25	-	.	coverage=83;context=AAAAAAAAATTATTAAATTTAAAATAATTATAATGTTAATC;IPDRatio=1.60
scf7180000000002	kinModCall	m4C	6591	6591	32	-	.	coverage=74;context=CGGCTAACTTCGTAAGCCCCCGTATTTAATAAAAAAAAATT;IPDRatio=1.93;frac=0.580;fracLow=0.337;fracUp=0.865;identificationQv=14
scf7180000000002	kinModCall	modified_base	6603	6603	30	+	.	coverage=83;context=TTAAATACGGGGGCTTACGAAGTTAGCCGTAAATGAACCCG;IPDRatio=1.72
scf7180000000002	kinModCall	modified_base	6637	6637	30	+	.	coverage=90;context=GAACCCGTTGTCTAAATGGATAGTTCACAAATATTATATGA;IPDRatio=1.68
scf7180000000002	kinModCall	modified_base	6865	6865	21	+	.	coverage=88;context=TGAACTAACTATTCATGTACGGTAACAAGTCAAAAGATGAT;IPDRatio=1.72
scf7180000000002	kinModCall	modified_base	7092	7092	23	+	.	coverage=93;context=TAAAATCCTTTCTAACCAAATAAGCTTTACACAGTCTCGGT;IPDRatio=1.53
scf7180000000002	kinModCall	modified_base	7258	7258	41	+	.	coverage=92;context=AATAGTAACTCAAAAATGGGTTGAACAGTAGAATTAATATA;IPDRatio=2.32
scf7180000000002	kinModCall	modified_base	7436	7436	24	-	.	coverage=86;context=TTGCTTTTGTGTGATTAAAGGATATTTATCAAAATGTTCCA;IPDRatio=1.54
scf7180000000002	kinModCall	modified_base	7546	7546	24	+	.	coverage=95;context=TTAAATAAAATTGTAGGTATAAGAGCTTCATTAAATACAGG;IPDRatio=1.58
scf7180000000002	kinModCall	modified_base	7548	7548	25	+	.	coverage=93;context=AAATAAAATTGTAGGTATAAGAGCTTCATTAAATACAGGGA;IPDRatio=1.53
scf7180000000002	kinModCall	modified_base	7561	7561	23	+	.	coverage=96;context=GGTATAAGAGCTTCATTAAATACAGGGATAAAAGCTAACCT;IPDRatio=1.52
scf7180000000002	kinModCall	modified_base	7644	7644	24	-	.	coverage=93;context=CTGCAAACCATTCAGGATCGGGTACTACTCTTTCTACAACT;IPDRatio=1.61
scf7180000000002	kinModCall	modified_base	7677	7677	24	+	.	coverage=90;context=GTTTGCAGGGTTTGCAAGTGCGGAAGCATGTTTTCTTGTAA;IPDRatio=1.52
scf7180000000002	kinModCall	modified_base	7707	7707	21	+	.	coverage=87;context=TTTTCTTGTAAATATAAAAAAATCTACCTCTCATATATGTG;IPDRatio=1.54
scf7180000000002	kinModCall	modified_base	7773	7773	27	+	.	coverage=90;context=TTTGACTCAAGACGTTAGAGATGAGCAATTAATGAAAACTT;IPDRatio=1.95
scf7180000000002	kinModCall	modified_base	7960	7960	22	-	.	coverage=83;context=TTATTCTTCATCATGAGATCCGCTACTTTACACCAATCCTG;IPDRatio=1.53
scf7180000000002	kinModCall	modified_base	8124	8124	21	-	.	coverage=79;context=GCCGACTTGAATTAAAACCTTCTTAATTTCACTTAACTAAT;IPDRatio=1.55
scf7180000000002	kinModCall	modified_base	8445	8445	21	+	.	coverage=90;context=TATTAATGCTCAACAGTTATAGTATTAATTCTCAACACAGT;IPDRatio=1.66
scf7180000000002	kinModCall	modified_base	8712	8712	24	-	.	coverage=82;context=ATTTAACGATATTTAAACTGAGCTATCTAAAAAATACATTT;IPDRatio=1.61
scf7180000000002	kinModCall	modified_base	8863	8863	21	-	.	coverage=72;context=ACCATTCTCACTTGAGTTAAATTATTATAATTCTATTTAAA;IPDRatio=1.56
scf7180000000002	kinModCall	modified_base	9062	9062	25	+	.	coverage=77;context=TATTTGATATCTAATAACAAAATATATATGTTATCTAAGAA;IPDRatio=1.62
scf7180000000002	kinModCall	modified_base	9771	9771	22	+	.	coverage=91;context=TGGTTTATGAAGTTTCTTCTATTAAAGACGTAGAAATTATT;IPDRatio=1.47
scf7180000000002	kinModCall	modified_base	9942	9942	30	+	.	coverage=93;context=TTAAAGCTTCTATGAATTTTGGTACTATGCCTAAATCAATT;IPDRatio=1.96
scf7180000000002	kinModCall	modified_base	10701	10701	23	-	.	coverage=84;context=AATAATAGTATATTTAATTATCTCTGTTAACCAAAGCCGGC;IPDRatio=1.61
scf7180000000002	kinModCall	modified_base	10708	10708	40	+	.	coverage=89;context=TTGGTTAACAGAGATAATTAAATATACTATTATTTGACGTC;IPDRatio=2.00
scf7180000000002	kinModCall	modified_base	10755	10755	30	-	.	coverage=77;context=ACCTTAGGACCCTCACGTTAAGGCCGCCTTTAACCGGGGTT;IPDRatio=1.78
scf7180000000002	kinModCall	modified_base	10917	10917	23	+	.	coverage=92;context=GACGAGAGTGCGACTAGTTAAGTGCTTAATAACAATGTGGT;IPDRatio=1.52
scf7180000000002	kinModCall	modified_base	10970	10970	24	+	.	coverage=94;context=AATAGTCCATTATTTGAGCTCATGCGGCGTGCATTTGAAGT;IPDRatio=1.57
scf7180000000002	kinModCall	modified_base	11270	11270	24	+	.	coverage=86;context=ATTAAGGTGTTATCAAGTAAACTAGGTAAGCCCAATGTTAC;IPDRatio=1.59
scf7180000000002	kinModCall	modified_base	11302	11302	22	-	.	coverage=82;context=TTGCGACTTAACTTCCATCTAAACTTAGATGGGTAACATTG;IPDRatio=1.44
scf7180000000002	kinModCall	modified_base	11317	11317	23	-	.	coverage=81;context=GTTATAGATTAAGCCTTGCGACTTAACTTCCATCTAAACTT;IPDRatio=1.53
scf7180000000002	kinModCall	modified_base	11357	11357	21	+	.	coverage=96;context=CAGTGGGTAAAGGATGTTCTAAAAAGCTAATGCCTTGCCGT;IPDRatio=1.45
scf7180000000002	kinModCall	modified_base	11372	11372	24	-	.	coverage=80;context=TCTATCCTCGCTATTACGGCAAGGCATTAGCTTTTTAGAAC;IPDRatio=1.68
scf7180000000002	kinModCall	modified_base	11406	11406	24	+	.	coverage=90;context=GGATAGAATCATTATGATTCTATTCGAAAGAATGCAGACTT;IPDRatio=1.68
scf7180000000002	kinModCall	modified_base	11472	11472	27	+	.	coverage=93;context=ACATATGTTAAGAGTAATTAAATATAACATGTAGTAATAAG;IPDRatio=1.61
scf7180000000002	kinModCall	modified_base	11608	11608	25	+	.	coverage=85;context=ATGTATTTAGCTATATAATAAATATAGTAGTGAAATCGTGC;IPDRatio=1.59
scf7180000000002	kinModCall	modified_base	11670	11670	27	+	.	coverage=84;context=TTAAAGGGAACTTTATATAAAATATATATATGAACCAATAG;IPDRatio=1.74
scf7180000000002	kinModCall	modified_base	11751	11751	23	-	.	coverage=64;context=TCCTCTTAGCCTATTCAAAAATAGTAATAATAAGTTACATA;IPDRatio=1.64
scf7180000000002	kinModCall	modified_base	11866	11866	29	+	.	coverage=79;context=CTACAAGCTATAACATCTCAACTTTTACAGAAAAATTGGAG;IPDRatio=1.63
scf7180000000002	kinModCall	modified_base	11884	11884	23	+	.	coverage=79;context=CAACTTTTACAGAAAAATTGGAGTTTAAATCCGGTTTACCC;IPDRatio=1.63
scf7180000000002	kinModCall	modified_base	11959	11959	23	+	.	coverage=84;context=GTATAATAGATTCTGAGGGTAATTTTTCTATATTTGTACAA;IPDRatio=1.50
scf7180000000002	kinModCall	modified_base	12079	12079	31	+	.	coverage=84;context=TACAAAAATACTTTAATTGTGGTAATATTTATTGGGTGGCG;IPDRatio=2.27
scf7180000000002	kinModCall	modified_base	12276	12276	22	-	.	coverage=76;context=TAGTTTTGTAAGCTAAATTATCTTCTTTACTTAAATGAAGT;IPDRatio=1.58
scf7180000000002	kinModCall	modified_base	12288	12288	21	-	.	coverage=75;context=AAATCTCCTCTGTAGTTTTGTAAGCTAAATTATCTTCTTTA;IPDRatio=1.46
scf7180000000002	kinModCall	modified_base	12552	12552	22	-	.	coverage=70;context=TTAAATAACCACATCCAAAAAATTGAATAAAAGCGTTAAGC;IPDRatio=1.47
scf7180000000002	kinModCall	modified_base	12616	12616	23	+	.	coverage=78;context=CTAAATGCAACTAAAAATTCCCGAATAGTTAATAGATTTAT;IPDRatio=1.91
scf7180000000002	kinModCall	modified_base	12711	12711	26	+	.	coverage=71;context=GCGAAAACATTTGGATTATTTAGATTGAAAAAAATTAATAC;IPDRatio=1.76
scf7180000000002	kinModCall	modified_base	12798	12798	22	+	.	coverage=73;context=AATGAAAGATATAAAAACTTTCATGAATAAAGGTAGAGGTG;IPDRatio=1.76
scf7180000000002	kinModCall	modified_base	12834	12834	21	+	.	coverage=79;context=AGGTGAATAAGCTATTTAATAATAGCTTTAACCTTATACTT;IPDRatio=1.48
scf7180000000002	kinModCall	modified_base	13154	13154	22	+	.	coverage=76;context=AATATTAATCTGGCTTTACTGAGTCCTTTTTTTTTAGCTAG;IPDRatio=1.52
scf7180000000002	kinModCall	modified_base	13176	13176	23	-	.	coverage=71;context=TATCCCCTTCGGGGATTAGGGGCTAGCTAAAAAAAAAGGAC;IPDRatio=1.65
scf7180000000002	kinModCall	modified_base	13491	13491	21	+	.	coverage=78;context=TGGGGTACAGAAGTATGCAGCCCATTATACACTAAATATAT;IPDRatio=1.60
scf7180000000002	kinModCall	modified_base	13579	13579	23	-	.	coverage=82;context=AAAAGATAGCACAGCCTTAAAATTTACATAATATTTTCAAT;IPDRatio=1.52
scf7180000000002	kinModCall	modified_base	13639	13639	21	-	.	coverage=81;context=AGACAAAAAAATAGCTCTAAAATATTAGAAAACTTTAATAT;IPDRatio=1.57
scf7180000000002	kinModCall	modified_base	13661	13661	30	-	.	coverage=83;context=GTAGAAACATGCAGCAATAGCAAGACAAAAAAATAGCTCTA;IPDRatio=1.67
scf7180000000002	kinModCall	modified_base	13713	13713	27	-	.	coverage=79;context=AAAAAATAGTGAAACATGCACGCTATTAAAAAAAAATAGCG;IPDRatio=1.70
scf7180000000002	kinModCall	modified_base	13775	13775	34	-	.	coverage=83;context=TTTCTGGCTGTTTCTAGCAGTGTGAAACACTGCGTAGAAAC;IPDRatio=1.94
scf7180000000002	kinModCall	modified_base	13826	13826	32	-	.	coverage=81;context=CTTTTTTCTAGCAGCATTTTTCTGCTGTTCATTTTTTTATT;IPDRatio=1.79
scf7180000000002	kinModCall	modified_base	14060	14060	21	+	.	coverage=79;context=CTTGCTGCTTTTAGTAGCTGGCCTTCTGTATTTTTATATAA;IPDRatio=1.59
scf7180000000002	kinModCall	modified_base	14187	14187	25	-	.	coverage=81;context=GATTTTTTTATACGAAGTGGTGTAACACTACGTAGAAAAAA;IPDRatio=1.77
scf7180000000002	kinModCall	modified_base	14242	14242	37	+	.	coverage=86;context=GCTAAAGCTATGAAAAAAATCAGCAGGAACAAAAAATACGC;IPDRatio=1.79
scf7180000000002	kinModCall	modified_base	14291	14291	23	-	.	coverage=81;context=AGCTTTAGCTTACGCAGCTGGGGAATAAAAGGGATCAGCAA;IPDRatio=1.62
scf7180000000002	kinModCall	modified_base	14406	14406	22	+	.	coverage=84;context=AAACAGCCATCTATAACTAAAAGAATAAAAAAAAAAATGAG;IPDRatio=1.68
scf7180000000002	kinModCall	modified_base	14413	14413	21	+	.	coverage=82;context=CATCTATAACTAAAAGAATAAAAAAAAAAATGAGCAAGGAT;IPDRatio=1.46
scf7180000000002	kinModCall	modified_base	14441	14441	21	-	.	coverage=72;context=CGCATCCCTGCTGCTGTAAAACATGTGTATCCTTGCTCATT;IPDRatio=1.53
scf7180000000002	kinModCall	modified_base	14457	14457	31	+	.	coverage=82;context=CATGTTTTACAGCAGCAGGGATGCGCAAACTAGAAGTATGC;IPDRatio=2.11
scf7180000000002	kinModCall	modified_base	14695	14695	32	-	.	coverage=79;context=TATATATAATAAAAATGTTGGGTAGTATTAAAAGGATTATT;IPDRatio=2.52
scf7180000000002	kinModCall	modified_base	14712	14712	26	+	.	coverage=83;context=TACCCAACATTTTTATTATATATATTTAAAGAAAAAAGTAA;IPDRatio=1.62
scf7180000000002	kinModCall	modified_base	14773	14773	25	+	.	coverage=83;context=TTTTTGTGCTGGGTCTTGCATATCCATAACCATATCCTTAG;IPDRatio=1.57
scf7180000000002	kinModCall	modified_base	14824	14824	22	+	.	coverage=81;context=AGGATCAGCTGCCTAAAGCTATCCCTATAGGGATATGCAGT;IPDRatio=1.52
scf7180000000002	kinModCall	modified_base	14854	14854	21	+	.	coverage=87;context=GGATATGCAGTATGAATAAAGAGAGCTGCATACACCATAAA;IPDRatio=1.63
scf7180000000002	kinModCall	modified_base	14863	14863	26	-	.	coverage=84;context=CATCTTTGTTTTATGGTGTATGCAGCTCTCTTTATTCATAC;IPDRatio=1.55
scf7180000000002	kinModCall	modified_base	14865	14865	29	+	.	coverage=87;context=ATGAATAAAGAGAGCTGCATACACCATAAAACAAAGATGAA;IPDRatio=1.80
scf7180000000002	kinModCall	modified_base	15031	15031	21	+	.	coverage=71;context=ATAATAAAAATAGTTTAAAAAATATACCTGTTAATAATGTA;IPDRatio=1.56
scf7180000000002	kinModCall	modified_base	15336	15336	37	+	.	coverage=80;context=TATAAAGAAAATGTCGCTTGCATAAATAATAAAGCCTCCGA;IPDRatio=1.79
scf7180000000002	kinModCall	modified_base	15415	15415	27	-	.	coverage=73;context=AGAAAAAGTAGATTCATATAGATATTCCTTGTTTTTAAGGC;IPDRatio=1.87
scf7180000000002	kinModCall	modified_base	15444	15444	29	-	.	coverage=82;context=AAAATTTTCTTAGGTATTGGCCGATCAGCAGAAAAAGTAGA;IPDRatio=2.04
scf7180000000002	kinModCall	modified_base	15462	15462	24	-	.	coverage=75;context=TTTAATTTATAATTTATAAAAATTTTCTTAGGTATTGGCCG;IPDRatio=1.69
scf7180000000002	kinModCall	modified_base	15537	15537	22	-	.	coverage=82;context=CAGTATTTACTAATAATAAGACTTCATATTTTTTTCAAATA;IPDRatio=1.48
scf7180000000002	kinModCall	modified_base	15622	15622	21	+	.	coverage=79;context=CTCTTAATAAATATAAATTTAATAAACAGATATTTTTACCT;IPDRatio=1.49
scf7180000000002	kinModCall	modified_base	15631	15631	22	-	.	coverage=78;context=GCTTAAAATAGGTAAAAATATCTGTTTATTAAATTTATATT;IPDRatio=1.51
scf7180000000002	kinModCall	modified_base	15679	15679	21	-	.	coverage=69;context=TATTATATTATATACTATTTTTTTTCTTATTATTTTATTTA;IPDRatio=1.60
scf7180000000002	kinModCall	modified_base	15806	15806	21	-	.	coverage=79;context=CAGGTAAATAAGCTCTATTTAATATACTAAACATATTTCAT;IPDRatio=1.63
scf7180000000002	kinModCall	modified_base	15844	15844	21	+	.	coverage=61;context=CTGTCATTAATACAATAAAAACTAGCGGCTTTGCACCCCTT;IPDRatio=1.71
scf7180000000002	kinModCall	modified_base	16000	16000	21	+	.	coverage=72;context=ATAATACTGCTGCTTCTGTGTATACATATCCATTTTCCCTA;IPDRatio=1.58
scf7180000000002	kinModCall	modified_base	16066	16066	22	-	.	coverage=72;context=AGGCCCAGCAAAAAAATTATTCTGATCCAAATCCTGAACCT;IPDRatio=1.57
scf7180000000002	kinModCall	modified_base	16119	16119	29	+	.	coverage=74;context=CCAAAGGTTATGGATATACCGGCCACGCACAAATTATTAGG;IPDRatio=1.83
scf7180000000002	kinModCall	modified_base	16120	16120	23	-	.	coverage=72;context=ACCTAATAATTTGTGCGTGGCCGGTATATCCATAACCTTTG;IPDRatio=1.88
scf7180000000002	kinModCall	modified_base	16127	16127	21	-	.	coverage=73;context=AACAATCACCTAATAATTTGTGCGTGGCCGGTATATCCATA;IPDRatio=1.57
scf7180000000002	kinModCall	modified_base	16465	16465	26	-	.	coverage=65;context=ATAAAATAATAAAAAAAATAGCTAAGCAGCCGCAGCCATAG;IPDRatio=1.72
scf7180000000002	kinModCall	modified_base	16576	16576	24	+	.	coverage=77;context=AAAAAAATGACAAACAGCCGCTGCGATTTTTTTTATAAAAA;IPDRatio=1.89
scf7180000000002	kinModCall	modified_base	16814	16814	21	+	.	coverage=74;context=AAAGTTATATTAGAAAAAATACAATAAAGATGAAAAGTAGG;IPDRatio=1.45
scf7180000000002	kinModCall	m6A	17260	17260	30	+	.	coverage=70;context=TGTTACACCACTTCGTAGAAAAAAATCAGCAGCAAGCTAAA;IPDRatio=1.73;frac=0.245;fracLow=0.079;fracUp=0.439;identificationQv=15
scf7180000000002	kinModCall	m4C	17266	17266	55	+	.	coverage=72;context=ACCACTTCGTAGAAAAAAATCAGCAGCAAGCTAAAGCTCTA;IPDRatio=2.49;frac=1.000;fracLow=1.000;fracUp=1.000;identificationQv=18
scf7180000000002	kinModCall	modified_base	17267	17267	25	+	.	coverage=73;context=CCACTTCGTAGAAAAAAATCAGCAGCAAGCTAAAGCTCTAT;IPDRatio=1.91
scf7180000000002	kinModCall	modified_base	17285	17285	30	+	.	coverage=72;context=TCAGCAGCAAGCTAAAGCTCTATATAATAAAATCGAAATCT;IPDRatio=1.80
scf7180000000002	kinModCall	modified_base	17403	17403	26	-	.	coverage=74;context=AAACACACTTCGTAGAAACAGCCACACAATTAAAGTAAGAT;IPDRatio=1.72
scf7180000000002	kinModCall	modified_base	18052	18052	27	+	.	coverage=72;context=ATTGGCCTGCGAAGCAGGCTAATTGTTAATAAAATCGGGTA;IPDRatio=1.63
scf7180000000002	kinModCall	modified_base	18542	18542	21	-	.	coverage=78;context=AGCAGGTTCTGTATTTATATAAGGTTTATATAAGTCATATA;IPDRatio=1.52
scf7180000000002	kinModCall	modified_base	18681	18681	24	-	.	coverage=74;context=GTTTTTCTATATTACCTGGAACTATTTTTTTACCTTTATAA;IPDRatio=1.48
scf7180000000002	kinModCall	modified_base	19087	19087	25	-	.	coverage=79;context=TCAAAACTCTTCCTGCTCAGGGTAATATTTCTATCTAAATC;IPDRatio=2.11
scf7180000000002	kinModCall	modified_base	19498	19498	23	-	.	coverage=78;context=ATACATTTGTCTTAGTAAAAGAAACATCCCTATGTATAATA;IPDRatio=1.67
scf7180000000002	kinModCall	modified_base	19640	19640	22	-	.	coverage=63;context=CTCAAGATTCGTACGGATAAAGCCTATAAATTTCGTAATAG;IPDRatio=1.61
scf7180000000002	kinModCall	modified_base	19801	19801	23	-	.	coverage=72;context=TACAAATATAAAGATTGCTAACTATACTATATGTTAGCCCG;IPDRatio=1.66
scf7180000000002	kinModCall	modified_base	20061	20061	24	-	.	coverage=79;context=ACAGGATTCGAACCCGCGGTGGTAGCATTGAAAGAACTATG;IPDRatio=1.82
scf7180000000002	kinModCall	modified_base	20098	20098	21	-	.	coverage=68;context=ATATGTTACTGTTACATCAAACCACAGTATAGACTAGACAG;IPDRatio=1.59
scf7180000000002	kinModCall	modified_base	20164	20164	21	-	.	coverage=75;context=CCAATTAAGCTATAACCCTTTACGCGGCTATAGGTTTTGCA;IPDRatio=1.48
scf7180000000002	kinModCall	modified_base	20284	20284	25	+	.	coverage=75;context=GAGAAAACTTAAGCTTTTCTGAGTAAATCTCGTGAGTGTTC;IPDRatio=1.62
scf7180000000002	kinModCall	modified_base	20341	20341	22	+	.	coverage=76;context=ATCCTCACCTTTAGTCTGGTGGGGTCCCTGCTCCAATAGAA;IPDRatio=1.66
scf7180000000002	kinModCall	m4C	20529	20529	20	+	.	coverage=72;context=CCTATTTGAAACAATATCATCATCATGATGATGAAACACAC;IPDRatio=1.50;frac=0.396;fracLow=0.114;fracUp=0.653;identificationQv=5
scf7180000000002	kinModCall	modified_base	20780	20780	21	-	.	coverage=76;context=AATTTGTTAAAATAAAAGTTATACAAGCTGCTCCTACATAT;IPDRatio=1.52
scf7180000000002	kinModCall	modified_base	20964	20964	23	-	.	coverage=71;context=GTAAGAAAAGCTTTATTAAAAAGGGAGTAATAATTTTTCTT;IPDRatio=1.58
scf7180000000002	kinModCall	modified_base	21145	21145	28	-	.	coverage=70;context=CCTAAAACGGCTAAATTTAGGAGGATGCTGCAAAGCAGCAA;IPDRatio=1.97
scf7180000000002	kinModCall	m4C	21252	21252	42	+	.	coverage=68;context=TCTGAGAGCGCTTTCATGCGCCTCAGAACTAAAATAAGTAA;IPDRatio=2.14;frac=0.713;fracLow=0.475;fracUp=0.984;identificationQv=12
scf7180000000002	kinModCall	modified_base	21278	21278	24	+	.	coverage=63;context=AACTAAAATAAGTAAAAAAAAAAATAACACAAAGGAAAAAG;IPDRatio=1.57
scf7180000000002	kinModCall	modified_base	21301	21301	27	+	.	coverage=68;context=ATAACACAAAGGAAAAAGCGCACACGCAGCAGCATAATAGG;IPDRatio=1.69
scf7180000000002	kinModCall	modified_base	21392	21392	24	+	.	coverage=63;context=TGTTATAAAAAATATAAATTTATATAATATAATTTATATGA;IPDRatio=1.96
scf7180000000002	kinModCall	modified_base	21484	21484	21	-	.	coverage=74;context=ATATAAAACTAATAATATTTATATTACTAATGATAAAAACA;IPDRatio=1.53
scf7180000000002	kinModCall	modified_base	21485	21485	21	-	.	coverage=65;context=AATATAAAACTAATAATATTTATATTACTAATGATAAAAAC;IPDRatio=1.62
scf7180000000002	kinModCall	modified_base	21516	21516	21	+	.	coverage=59;context=GTTTTATATTCCTCTGCACAAGAGAAACAGCAGGATCCATC;IPDRatio=1.54
scf7180000000002	kinModCall	modified_base	21708	21708	21	+	.	coverage=60;context=AATATAAATGATCAAACAGACTGCTATAACCAATTTGTATT;IPDRatio=1.61
scf7180000000002	kinModCall	modified_base	21792	21792	22	-	.	coverage=69;context=CTATGTAATCAATTATAGCATGTAGCAATTCCATACTTATT;IPDRatio=1.67
scf7180000000002	kinModCall	modified_base	21841	21841	29	+	.	coverage=72;context=GTCCAGCTAAGGATGGTGTATGATTCACAGAAGAGAAAGAT;IPDRatio=1.59
scf7180000000002	kinModCall	modified_base	21877	21877	26	+	.	coverage=66;context=AAGATATACAGCATGCAATAATTATAGCGAAATCTAAAATA;IPDRatio=1.63
scf7180000000002	kinModCall	modified_base	22022	22022	27	+	.	coverage=68;context=TAAATTTATAGGTTCAGCAGGAAGAATAAATAATACATTGG;IPDRatio=1.67
scf7180000000002	kinModCall	modified_base	22389	22389	22	-	.	coverage=66;context=TGTATAGACCCATTCTTTAAATGACCTCTATTTTGACATTT;IPDRatio=1.45
scf7180000000002	kinModCall	modified_base	22404	22404	24	-	.	coverage=64;context=GCTAGAACTTTAGTATGTATAGACCCATTCTTTAAATGACC;IPDRatio=1.50
scf7180000000002	kinModCall	modified_base	22631	22631	21	+	.	coverage=73;context=ATAAAAGTGATAGTTAAAAAAATATATTATTATTCAGACAA;IPDRatio=1.57
scf7180000000002	kinModCall	modified_base	23096	23096	22	-	.	coverage=76;context=CCGCGCTTTAGCATATTTATAAAAAAATACGCAACGCTGTT;IPDRatio=1.56
scf7180000000002	kinModCall	modified_base	23107	23107	27	-	.	coverage=73;context=TTGTGTATACACCGCGCTTTAGCATATTTATAAAAAAATAC;IPDRatio=1.69
scf7180000000002	kinModCall	modified_base	23116	23116	21	-	.	coverage=78;context=GCTATTTTTTTGTGTATACACCGCGCTTTAGCATATTTATA;IPDRatio=1.56
scf7180000000002	kinModCall	modified_base	23183	23183	21	+	.	coverage=71;context=TTAACATATAAGGAAAAATAGTATAAATTATATTACAATTA;IPDRatio=1.56
scf7180000000002	kinModCall	modified_base	23184	23184	23	+	.	coverage=70;context=TAACATATAAGGAAAAATAGTATAAATTATATTACAATTAG;IPDRatio=1.64
scf7180000000002	kinModCall	m4C	23245	23245	20	+	.	coverage=71;context=CATGCAAGCCCTAAGCCAAGCCTGCATAGATAAAAATTAAT;IPDRatio=1.51;frac=0.333;fracLow=0.129;fracUp=0.563;identificationQv=4
scf7180000000002	kinModCall	modified_base	23512	23512	22	+	.	coverage=70;context=GCGAAGCGCGAAGCGCGAAGCACGAAGGGCGAAGCACAGGT;IPDRatio=1.54
scf7180000000002	kinModCall	modified_base	23548	23548	21	+	.	coverage=72;context=CAGGTGGGCTAAGCTAAGCTACACCTAAAGAAGCATGCCCA;IPDRatio=1.48
scf7180000000002	kinModCall	modified_base	23610	23610	21	-	.	coverage=79;context=GATATGGATAAGGATAGGTGTAGCTTCACTTAGCCGCCATA;IPDRatio=1.57
scf7180000000002	kinModCall	modified_base	24450	24450	21	-	.	coverage=68;context=ATAACTAAAATAAGAAAAAAAATAGCAGAGCACTTTCAATG;IPDRatio=1.65
scf7180000000002	kinModCall	modified_base	24458	24458	23	-	.	coverage=65;context=CAACATAAATAACTAAAATAAGAAAAAAAATAGCAGAGCAC;IPDRatio=1.76
scf7180000000002	kinModCall	modified_base	24509	24509	22	+	.	coverage=65;context=ACAACATAAAGAATAAAATAAGAAAAAAAACGGCGCTCCGC;IPDRatio=1.64
scf7180000000002	kinModCall	modified_base	24653	24653	21	-	.	coverage=67;context=CAATAAAAAAAATATGCTAAGCGAAGCTACGCATGTTTCAC;IPDRatio=1.48
scf7180000000002	kinModCall	modified_base	24706	24706	43	+	.	coverage=69;context=TGCTCCGCAGGAGCACCCCCGTAGGGGTGCTCAGCAGGGCT;IPDRatio=1.89
scf7180000000002	kinModCall	modified_base	24708	24708	23	+	.	coverage=68;context=CTCCGCAGGAGCACCCCCGTAGGGGTGCTCAGCAGGGCTAG;IPDRatio=1.63
scf7180000000002	kinModCall	modified_base	24712	24712	27	+	.	coverage=69;context=GCAGGAGCACCCCCGTAGGGGTGCTCAGCAGGGCTAGCCCG;IPDRatio=2.04
scf7180000000002	kinModCall	modified_base	25031	25031	22	-	.	coverage=66;context=GAACATAATAACAAATAATAAGTTATCTATTTTTATCTATC;IPDRatio=1.61
scf7180000000002	kinModCall	modified_base	25186	25186	29	+	.	coverage=68;context=AGATTTTATAGTGGAATTGCCTGAACAACAGAATAATAAAA;IPDRatio=2.29
scf7180000000002	kinModCall	modified_base	25543	25543	26	+	.	coverage=60;context=ATTAAAGAAGTTTTATTATTTATAAATTGTTTTACGGGTGT;IPDRatio=1.84
scf7180000000002	kinModCall	modified_base	25800	25800	21	+	.	coverage=60;context=GCTATGAAATAAGCTGCTATGAAATAAGCTGCGCACGCGCA;IPDRatio=1.55
scf7180000000002	kinModCall	modified_base	25947	25947	22	+	.	coverage=61;context=CAGGAAATATAAATAAGATAAGCTAGCATGATTTTTATAGC;IPDRatio=1.50
scf7180000000002	kinModCall	modified_base	26120	26120	23	+	.	coverage=58;context=CTGCTGCTTGCATATTTTTTTCTTCTTACTGCTGCTGCTTG;IPDRatio=1.59
scf7180000000002	kinModCall	modified_base	26188	26188	21	+	.	coverage=61;context=ACCACTTCGTATAAAAAAATCAGCAGCAAGCTAAAGCTAGC;IPDRatio=1.59
scf7180000000002	kinModCall	modified_base	26294	26294	22	-	.	coverage=64;context=AATAATAGTAGGATTAACATTATACATACATATGGATATAC;IPDRatio=1.72
scf7180000000002	kinModCall	m4C	26565	26565	25	+	.	coverage=55;context=ATGGGATTTCCAATTTTACCCTATATAGGGCGGAGCTATGG;IPDRatio=1.94;frac=1.000;fracLow=0.709;fracUp=1.000;identificationQv=7
scf7180000000002	kinModCall	modified_base	26566	26566	29	+	.	coverage=62;context=TGGGATTTCCAATTTTACCCTATATAGGGCGGAGCTATGGC;IPDRatio=2.00
scf7180000000002	kinModCall	modified_base	26625	26625	21	-	.	coverage=61;context=GTTTCCTCAGTTTTGGTTTTGTTGTCCTCATCATTATTTAA;IPDRatio=1.59
scf7180000000002	kinModCall	modified_base	26811	26811	21	-	.	coverage=64;context=TAGCTTCGCTTAACAAAAAGTATTCATATTCATACAGCTCA;IPDRatio=1.63
scf7180000000002	kinModCall	modified_base	26822	26822	21	-	.	coverage=63;context=AAAAAAATCCGTAGCTTCGCTTAACAAAAAGTATTCATATT;IPDRatio=1.69
scf7180000000002	kinModCall	modified_base	26839	26839	22	+	.	coverage=61;context=TTAAGCGAAGCTACGGATTTTTTTTACTCAGGCTTGCGTAG;IPDRatio=1.58
scf7180000000002	kinModCall	modified_base	27402	27402	21	+	.	coverage=56;context=TTGTATGTTTCACACAACGAAGTAAGCAGCTATTTTTTATA;IPDRatio=1.68
scf7180000000002	kinModCall	modified_base	27613	27613	25	+	.	coverage=58;context=TAAAATAATTTTTAAAAAAAAATATAAGCATGCCTAGCATG;IPDRatio=1.78
scf7180000000002	kinModCall	modified_base	27645	27645	21	+	.	coverage=56;context=CCTAGCATGCGTAGCAGTAGGACCCCCAAAAAATATAGCTA;IPDRatio=1.55
scf7180000000002	kinModCall	modified_base	27660	27660	21	+	.	coverage=59;context=AGTAGGACCCCCAAAAAATATAGCTAAAGCTCTCCTATTTT;IPDRatio=1.56
scf7180000000002	kinModCall	modified_base	27721	27721	22	+	.	coverage=59;context=CGGTAGCATAATGTATCTTAGAGGAAAAGGTTATTTATTTA;IPDRatio=1.76
scf7180000000002	kinModCall	modified_base	28352	28352	21	+	.	coverage=55;context=ACACAAGGTAGATATAATTCTACGGTAGAGTAATTGTGGCG;IPDRatio=1.49
scf7180000000002	kinModCall	modified_base	29012	29012	22	-	.	coverage=45;context=CCTATATGCAAGCTACGCTTGCGTAGCTGCACAAAAAAGAA;IPDRatio=1.64
scf7180000000002	kinModCall	modified_base	29350	29350	22	+	.	coverage=47;context=CTACGCAAGCGTAGCTTGCATATAGGGGTAAAGATGAAAAA;IPDRatio=1.74
scf7180000000002	kinModCall	modified_base	29411	29411	27	-	.	coverage=40;context=GACGAAGTAGCAGATGAATAAATATATATATATAGGTAATA;IPDRatio=2.35
scf7180000000002	kinModCall	modified_base	29691	29691	21	-	.	coverage=37;context=AACAGGTATGTGTGAAAATAAGGTCTCTGTGTAAATGCGTC;IPDRatio=1.76
scf7180000000002	kinModCall	modified_base	30255	30255	22	+	.	coverage=30;context=AAAAATAATTAATAAAATGGGACAACATTTAAAAATAATAG;IPDRatio=2.09
scf7180000000002	kinModCall	modified_base	30262	30262	25	-	.	coverage=26;context=GGATATTCTATTATTTTTAAATGTTGTCCCATTTTATTAAT;IPDRatio=1.71
scf7180000000002	kinModCall	modified_base	30306	30306	26	+	.	coverage=13;context=CAGACGTAATGGGTAGACGTCTATGTGGGAAAAATTATCAA;IPDRatio=2.80
